# Supplementary material for: Time-series proteomic study of the response of HK-2 cells to hyperglycemic, hypoxic diabetic-like milieu
Source: PLoS One. 2020 Jun 24;15(6):e0235118. doi: 10.1371/journal.pone.0235118 (PMC7313754; doi:10.1371/journal.pone.0235118)
Supplement: S1 Table — (XLSX) [file pone.0235118.s001.xlsx]

## Sheet: Readme
Readme: terms and calculations used in the data tab
Protein IDs	Identifiers of proteins contained in the protein group.
Majority protein IDs	IDs of those proteins that have at least half of the peptides that the leading protein has.
Peptide counts (all)	Number of peptides associated with each protein in protein group. Distinct peptide sequences are counted. Modified forms or different charges are counted as one peptide.
Peptide counts (razor+unique)	Number of razor (peptide that has been assigned to the protein group with the largest number of total peptide identified) + unique (unique sequence obtained by removing the redundancy from the peptide hits) peptides associated with each protein in protein group. Distinct peptide sequences are counted. Modified forms or different charges are counted as one peptide.eptide.
Peptide counts (unique)	Number of unique (unique sequence obtained by removing the redundancy from the peptide hits) associated with each protein in protein group. Distinct peptide sequences are counted. Modified forms or different charges are counted as one peptide.
Protein names	Names of proteins contained within the group.
Gene names	Names of the genes associated to the protein(s) contained within the group.
Fasta headers	Fasta headers of proteins contained within the group.
Number of proteins	Number of proteins contained within the group. This corresponds to the number of entries in the column 'Protein IDs'.
Peptides	The total number of peptide sequences associated with the protein group (i.e. for all the proteins in the group).
Razor + unique peptides	The total number of razor + unique peptides associated with the protein group (i.e. these peptides are shared with another protein group).
Unique peptides	The total number of unique peptides associated with the protein group (i.e. these peptides are not shared with another protein group).
Peptides 24h-CTL1L-HYP+GLU1M	Number of peptides (distinct peptide sequences) in experiment 24h-CTL1L-HYP+GLU1M.
Peptides 24h-CTL1M-HYP+GLU1L	Number of peptides (distinct peptide sequences) in experiment 24h-CTL1M-HYP+GLU1L.
Peptides 24h-CTL2L-HYP+GLU2M	Number of peptides (distinct peptide sequences) in experiment 24h-CTL2L-HYP+GLU2M.
Peptides 24h-CTL2M-HYP+GLU2L	Number of peptides (distinct peptide sequences) in experiment 24h-CTL2M-HYP+GLU2L.
Peptides 24h-CTL3L-HYP+GLU3M	Number of peptides (distinct peptide sequences) in experiment 24h-CTL3L-HYP+GLU3M.
Peptides 24h-CTL3M-HYP+GLU3L	Number of peptides (distinct peptide sequences) in experiment 24h-CTL3M-HYP+GLU3L.
Peptides 48h-CTL1L-HYP+GLU1M	Number of peptides (distinct peptide sequences) in experiment 48h-CTL1L-HYP+GLU1M.
Peptides 48h-CTL1M-HYP+GLU1L	Number of peptides (distinct peptide sequences) in experiment 48h-CTL1M-HYP+GLU1L.
Peptides 48h-CTL2L-HYP+GLU2M	Number of peptides (distinct peptide sequences) in experiment 48h-CTL2L-HYP+GLU2M.
Peptides 48h-CTL2M-HYP+GLU2L	Number of peptides (distinct peptide sequences) in experiment 48h-CTL2M-HYP+GLU2L.
Peptides 48h-CTL3L-HYP+GLU3M	Number of peptides (distinct peptide sequences) in experiment 48h-CTL3L-HYP+GLU3M.
Peptides 48h-CTL3M-HYP+GLU3L	Number of peptides (distinct peptide sequences) in experiment 48h-CTL3M-HYP+GLU3L.
Peptides 5h-CTL1L-HYP+GLU1M	Number of peptides (distinct peptide sequences) in experiment 5h-CTL1L-HYP+GLU1M.
Peptides 5h-CTL1M-HYP+GLU1L	Number of peptides (distinct peptide sequences) in experiment 5h-CTL1M-HYP+GLU1L.
Peptides 5h-CTL2L-HYP+GLU2M	Number of peptides (distinct peptide sequences) in experiment 5h-CTL2L-HYP+GLU2M.
Peptides 5h-CTL2M-HYP+GLU2L	Number of peptides (distinct peptide sequences) in experiment 5h-CTL2M-HYP+GLU2L.
Peptides 5h-CTL3L-HYP+GLU3M	Number of peptides (distinct peptide sequences) in experiment 5h-CTL3L-HYP+GLU3M.
Peptides 5h-CTL3M-HYP+GLU3L	Number of peptides (distinct peptide sequences) in experiment 5h-CTL3M-HYP+GLU3L.
Razor + unique peptides 24h-CTL1L-HYP+GLU1M	Number of razor + unique peptides (distinct peptide sequences) in experiment 24h-CTL1L-HYP+GLU1M.
Razor + unique peptides 24h-CTL1M-HYP+GLU1L	Number of razor + unique peptides (distinct peptide sequences) in experiment 24h-CTL1M-HYP+GLU1L.
Razor + unique peptides 24h-CTL2L-HYP+GLU2M	Number of razor + unique peptides (distinct peptide sequences) in experiment 24h-CTL2L-HYP+GLU2M.
Razor + unique peptides 24h-CTL2M-HYP+GLU2L	Number of razor + unique peptides (distinct peptide sequences) in experiment 24h-CTL2M-HYP+GLU2L.
Razor + unique peptides 24h-CTL3L-HYP+GLU3M	Number of razor + unique peptides (distinct peptide sequences) in experiment 24h-CTL3L-HYP+GLU3M.
Razor + unique peptides 24h-CTL3M-HYP+GLU3L	Number of razor + unique peptides (distinct peptide sequences) in experiment 24h-CTL3M-HYP+GLU3L.
Razor + unique peptides 48h-CTL1L-HYP+GLU1M	Number of razor + unique peptides (distinct peptide sequences) in experiment 48h-CTL1L-HYP+GLU1M.
Razor + unique peptides 48h-CTL1M-HYP+GLU1L	Number of razor + unique peptides (distinct peptide sequences) in experiment 48h-CTL1M-HYP+GLU1L.
Razor + unique peptides 48h-CTL2L-HYP+GLU2M	Number of razor + unique peptides (distinct peptide sequences) in experiment 48h-CTL2L-HYP+GLU2M.
Razor + unique peptides 48h-CTL2M-HYP+GLU2L	Number of razor + unique peptides (distinct peptide sequences) in experiment 48h-CTL2M-HYP+GLU2L.
Razor + unique peptides 48h-CTL3L-HYP+GLU3M	Number of razor + unique peptides (distinct peptide sequences) in experiment 48h-CTL3L-HYP+GLU3M.
Razor + unique peptides 48h-CTL3M-HYP+GLU3L	Number of razor + unique peptides (distinct peptide sequences) in experiment 48h-CTL3M-HYP+GLU3L.
Razor + unique peptides 5h-CTL1L-HYP+GLU1M	Number of razor + unique peptides (distinct peptide sequences) in experiment 5h-CTL1L-HYP+GLU1M.
Razor + unique peptides 5h-CTL1M-HYP+GLU1L	Number of razor + unique peptides (distinct peptide sequences) in experiment 5h-CTL1M-HYP+GLU1L.
Razor + unique peptides 5h-CTL2L-HYP+GLU2M	Number of razor + unique peptides (distinct peptide sequences) in experiment 5h-CTL2L-HYP+GLU2M.
Razor + unique peptides 5h-CTL2M-HYP+GLU2L	Number of razor + unique peptides (distinct peptide sequences) in experiment 5h-CTL2M-HYP+GLU2L.
Razor + unique peptides 5h-CTL3L-HYP+GLU3M	Number of razor + unique peptides (distinct peptide sequences) in experiment 5h-CTL3L-HYP+GLU3M.
Razor + unique peptides 5h-CTL3M-HYP+GLU3L	Number of razor + unique peptides (distinct peptide sequences) in experiment 5h-CTL3M-HYP+GLU3L.
Unique peptides 24h-CTL1L-HYP+GLU1M	Number of unique peptides (distinct peptide sequences) in experiment 24h-CTL1L-HYP+GLU1M.
Unique peptides 24h-CTL1M-HYP+GLU1L	Number of unique peptides (distinct peptide sequences) in experiment 24h-CTL1M-HYP+GLU1L.
Unique peptides 24h-CTL2L-HYP+GLU2M	Number of unique peptides (distinct peptide sequences) in experiment 24h-CTL2L-HYP+GLU2M.
Unique peptides 24h-CTL2M-HYP+GLU2L	Number of unique peptides (distinct peptide sequences) in experiment 24h-CTL2M-HYP+GLU2L.
Unique peptides 24h-CTL3L-HYP+GLU3M	Number of unique peptides (distinct peptide sequences) in experiment 24h-CTL3L-HYP+GLU3M.
Unique peptides 24h-CTL3M-HYP+GLU3L	Number of unique peptides (distinct peptide sequences) in experiment 24h-CTL3M-HYP+GLU3L.
Unique peptides 48h-CTL1L-HYP+GLU1M	Number of unique peptides (distinct peptide sequences) in experiment 48h-CTL1L-HYP+GLU1M.
Unique peptides 48h-CTL1M-HYP+GLU1L	Number of unique peptides (distinct peptide sequences) in experiment 48h-CTL1M-HYP+GLU1L.
Unique peptides 48h-CTL2L-HYP+GLU2M	Number of unique peptides (distinct peptide sequences) in experiment 48h-CTL2L-HYP+GLU2M.
Unique peptides 48h-CTL2M-HYP+GLU2L	Number of unique peptides (distinct peptide sequences) in experiment 48h-CTL2M-HYP+GLU2L.
Unique peptides 48h-CTL3L-HYP+GLU3M	Number of unique peptides (distinct peptide sequences) in experiment 48h-CTL3L-HYP+GLU3M.
Unique peptides 48h-CTL3M-HYP+GLU3L	Number of unique peptides (distinct peptide sequences) in experiment 48h-CTL3M-HYP+GLU3L.
Unique peptides 5h-CTL1L-HYP+GLU1M	Number of unique peptides (distinct peptide sequences) in experiment 5h-CTL1L-HYP+GLU1M.
Unique peptides 5h-CTL1M-HYP+GLU1L	Number of unique peptides (distinct peptide sequences) in experiment 5h-CTL1M-HYP+GLU1L.
Unique peptides 5h-CTL2L-HYP+GLU2M	Number of unique peptides (distinct peptide sequences) in experiment 5h-CTL2L-HYP+GLU2M.
Unique peptides 5h-CTL2M-HYP+GLU2L	Number of unique peptides (distinct peptide sequences) in experiment 5h-CTL2M-HYP+GLU2L.
Unique peptides 5h-CTL3L-HYP+GLU3M	Number of unique peptides (distinct peptide sequences) in experiment 5h-CTL3L-HYP+GLU3M.
Unique peptides 5h-CTL3M-HYP+GLU3L	Number of unique peptides (distinct peptide sequences) in experiment 5h-CTL3M-HYP+GLU3L.
Sequence coverage [%]	Percentage of the sequence that is covered by the identified peptides of the best protein sequence contained in the group.
Unique + razor sequence coverage [%]	Percentage of the sequence that is covered by the identified unique and razor peptides of the best protein sequence contained in the group.
Unique sequence coverage [%]	Percentage of the sequence that is covered by the identified unique peptides of the best protein sequence contained in the group.
Mol. weight [kDa]	Molecular weight of the leading protein sequence contained in the protein group.
Sequence length	The length of the leading protein sequence contained in the group.
Sequence lengths	The length of all sequences of the proteins contained in the group.
Q-value	The ratio of reverse to forward protein groups
Score	Protein score which is derived from peptide posterior error probabilities.
Ratio H/L	The ratio between two heavy and light label partners.
Ratio H/L normalized	Normalized ratio between two medium and light label partners. The median of ratio sub-populations was shifted to 1.
Ratio H/L variability [%]	Coefficient of variability over all redundant quantifiable peptides. It is calculated as the standard deviation of the natural logarithm of ratios times 100.
Ratio H/L count	Number of redundant peptides (MS1 features) used for quantitation.
Ratio H/L iso-count	Number of redundant peptides (MS1 features) used for quantitation that are quantified with the re-quantify method.
Ratio H/L type
Ratio H/L 24h-CTL1L-HYP+GLU1M	The ratio between two heavy and light label partners in experiment 24h-CTL1L-HYP+GLU1M.
Ratio H/L 24h-CTL1M-HYP+GLU1L	The ratio between two heavy and light label partners in experiment 24h-CTL1M-HYP+GLU1L.
Ratio H/L 24h-CTL2L-HYP+GLU2M	The ratio between two heavy and light label partners in experiment 24h-CTL2L-HYP+GLU2M.
Ratio H/L 24h-CTL2M-HYP+GLU2L	The ratio between two heavy and light label partners in experiment 24h-CTL2M-HYP+GLU2L.
Ratio H/L 24h-CTL3L-HYP+GLU3M	The ratio between two heavy and light label partners in experiment 24h-CTL3L-HYP+GLU3M.
Ratio H/L 24h-CTL3M-HYP+GLU3L	The ratio between two heavy and light label partners in experiment 24h-CTL3M-HYP+GLU3L.
Ratio H/L 48h-CTL1L-HYP+GLU1M	The ratio between two heavy and light label partners in experiment 48h-CTL1L-HYP+GLU1M.
Ratio H/L 48h-CTL1M-HYP+GLU1L	The ratio between two heavy and light label partners in experiment 48h-CTL1M-HYP+GLU1L.
Ratio H/L 48h-CTL2L-HYP+GLU2M	The ratio between two heavy and light label partners in experiment 48h-CTL2L-HYP+GLU2M.
Ratio H/L 48h-CTL2M-HYP+GLU2L	The ratio between two heavy and light label partners in experiment 48h-CTL2M-HYP+GLU2L.
Ratio H/L 48h-CTL3L-HYP+GLU3M	The ratio between two heavy and light label partners in experiment 48h-CTL3L-HYP+GLU3M.
Ratio H/L 48h-CTL3M-HYP+GLU3L	The ratio between two heavy and light label partners in experiment 48h-CTL3M-HYP+GLU3L.
Ratio H/L 5h-CTL1L-HYP+GLU1M	The ratio between two heavy and light label partners in experiment 5h-CTL1L-HYP+GLU1M.
Ratio H/L 5h-CTL1M-HYP+GLU1L	The ratio between two heavy and light label partners in experiment 5h-CTL1M-HYP+GLU1L.
Ratio H/L 5h-CTL2L-HYP+GLU2M	The ratio between two heavy and light label partners in experiment 5h-CTL2L-HYP+GLU2M.
Ratio H/L 5h-CTL2M-HYP+GLU2L	The ratio between two heavy and light label partners in experiment 5h-CTL2M-HYP+GLU2L.
Ratio H/L 5h-CTL3L-HYP+GLU3M	The ratio between two heavy and light label partners in experiment 5h-CTL3L-HYP+GLU3M.
Ratio H/L 5h-CTL3M-HYP+GLU3L	The ratio between two heavy and light label partners in experiment 5h-CTL3M-HYP+GLU3L.
Ratio H/L normalized 5h-CTL1L-HYP+GLU1M	Normalized ratio between two medium and light label partners in experiment 5h-CTL1L-HYP+GLU1M. The median of ratio sub-populations was shifted to 1.
Log2 Ratio H/L normalized 5h-CTL1L-HYP+GLU1M	Log2 of normalized ratio between two medium and light label partners in experiment 5h-CTL1L-HYP+GLU1M. This value is used to calculate the protein expression. Colored in light orange.
Ratio H/L normalized 5h-CTL1M-HYP+GLU1L	Normalized ratio between two medium and light label partners in experiment 5h-CTL1M-HYP+GLU1L. The median of ratio sub-populations was shifted to 1.
Log2 1/Ratio H/L normalized 5h-CTL1M-HYP+GLU1L	Log2 of 1 divided by the normalized ratio between two medium and light label partners in experiment 5h-CTL1M-HYP+GLU1L (inverted to correct the swap-labeling). This value is used to calculate the protein expression. Colored in light orange.
Ratio H/L normalized 5h-CTL2L-HYP+GLU2M	Normalized ratio between two medium and light label partners in experiment 5h-CTL2L-HYP+GLU2M. The median of ratio sub-populations was shifted to 1.
Log2 Ratio H/L normalized 5h-CTL2L-HYP+GLU2M	Log2 of normalized ratio between two medium and light label partners in experiment 5h-CTL2L-HYP+GLU2M. This value is used to calculate the protein expression. Colored in light orange.
Ratio H/L normalized 5h-CTL2M-HYP+GLU2L	Normalized ratio between two medium and light label partners in experiment 5h-CTL2M-HYP+GLU2L. The median of ratio sub-populations was shifted to 1.
Log2 1/Ratio H/L normalized 5h-CTL2M-HYP+GLU2L	Log2 of 1 divided by the normalized ratio between two medium and light label partners in experiment 5h-CTL2M-HYP+GLU2L (inverted to correct the swap-labeling). This value is used to calculate the protein expression. Colored in light orange.
Ratio H/L normalized 5h-CTL3L-HYP+GLU3M	Normalized ratio between two medium and light label partners in experiment 5h-CTL3L-HYP+GLU3M. The median of ratio sub-populations was shifted to 1.
Log2 Ratio H/L normalized 5h-CTL3L-HYP+GLU3M	Log2 of normalized ratio between two medium and light label partners in experiment 5h-CTL3L-HYP+GLU3M. This value is used to calculate the protein expression. Colored in light orange.
Ratio H/L normalized 5h-CTL3M-HYP+GLU3L	Normalized ratio between two medium and light label partners in experiment 5h-CTL3M-HYP+GLU3L. The median of ratio sub-populations was shifted to 1.
Log2 1/Ratio H/L normalized 5h-CTL3M-HYP+GLU3L	Log2 of 1 divided by the normalized ratio between two medium and light label partners in experiment 5h-CTL3M-HYP+GLU3L (inverted to correct the swap-labeling). This value is used to calculate the protein expression. Colored in light orange.
Mean 5h	Mean of the Log2 protein expressions at 5 hours. Colored in red when > 0.26 and in green when < -0.26.
SD 5h	Standard deviation of the Log2 protein expressions at 5 hours.
Count 5h	Number of samples with valid Log2 protein expressions at 5 hours. Colored in light blue when ≥ 4.
t stat 5h	T statistic of the Log2 protein expressions at 5 hours.
p-val 5h	p-value from the Student's T-distribution of the Log2 protein expressions at 5 hours. Colored in light blue when < 0.05.
Ratio H/L normalized 24h-CTL1L-HYP+GLU1M	Normalized ratio between two medium and light label partners in experiment 24h-CTL1L-HYP+GLU1M. The median of ratio sub-populations was shifted to 1.
Log2 Ratio H/L normalized 24h-CTL1L-HYP+GLU1M	Log2 of normalized ratio between two medium and light label partners in experiment 24h-CTL1L-HYP+GLU1M. This value is used to calculate the protein expression. Colored in light orange.
Ratio H/L normalized 24h-CTL1M-HYP+GLU1L	Normalized ratio between two medium and light label partners in experiment 24h-CTL1M-HYP+GLU1L. The median of ratio sub-populations was shifted to 1.
Log2 1/Ratio H/L normalized 24h-CTL1M-HYP+GLU1L	Log2 of 1 divided by the normalized ratio between two medium and light label partners in experiment 24h-CTL1M-HYP+GLU1L (inverted to correct the swap-labeling). This value is used to calculate the protein expression. Colored in light orange.
Ratio H/L normalized 24h-CTL2L-HYP+GLU2M	Normalized ratio between two medium and light label partners in experiment 24h-CTL2L-HYP+GLU2M. The median of ratio sub-populations was shifted to 1.
Log2 Ratio H/L normalized 24h-CTL2L-HYP+GLU2M	Log2 of normalized ratio between two medium and light label partners in experiment 24h-CTL2L-HYP+GLU2M. This value is used to calculate the protein expression. Colored in light orange.
Ratio H/L normalized 24h-CTL2M-HYP+GLU2L	Normalized ratio between two medium and light label partners in experiment 24h-CTL2M-HYP+GLU2L. The median of ratio sub-populations was shifted to 1.
Log2 1/Ratio H/L normalized 24h-CTL2M-HYP+GLU2L	Log2 of 1 divided by the normalized ratio between two medium and light label partners in experiment 24h-CTL2M-HYP+GLU2L (inverted to correct the swap-labeling). This value is used to calculate the protein expression. Colored in light orange.
Ratio H/L normalized 24h-CTL3L-HYP+GLU3M	Normalized ratio between two medium and light label partners in experiment 24h-CTL3L-HYP+GLU3M. The median of ratio sub-populations was shifted to 1.
Log2 Ratio H/L normalized 24h-CTL3L-HYP+GLU3M	Log2 of normalized ratio between two medium and light label partners in experiment 24h-CTL3L-HYP+GLU3M. This value is used to calculate the protein expression. Colored in light orange.
Ratio H/L normalized 24h-CTL3M-HYP+GLU3L	Normalized ratio between two medium and light label partners in experiment 24h-CTL3M-HYP+GLU3L. The median of ratio sub-populations was shifted to 1.
Log2 1/Ratio H/L normalized 24h-CTL3M-HYP+GLU3L	Log2 of 1 divided by the normalized ratio between two medium and light label partners in experiment 24h-CTL3M-HYP+GLU3L (inverted to correct the swap-labeling). This value is used to calculate the protein expression. Colored in light orange.
Mean 24h	Mean of the Log2 protein expressions at 24 hours. Colored in red when > 0.26 and in green when < -0.26.
SD 24h	Standard deviation of the Log2 protein expressions at 24 hours.
Count 24h	Number of samples with valid Log2 protein expressions at 24 hours. Colored in light blue when ≥ 4.
t stat 24h	T statistic of the Log2 protein expressions at 24 hours.
p-val 24h	p-value from the Student's T-distribution of the Log2 protein expressions at 24 hours. Colored in light blue when < 0.05.
Ratio H/L normalized 48h-CTL1L-HYP+GLU1M	Normalized ratio between two medium and light label partners in experiment 48h-CTL1L-HYP+GLU1M. The median of ratio sub-populations was shifted to 1.
Log2 Ratio H/L normalized 48h-CTL1L-HYP+GLU1M	Log2 of normalized ratio between two medium and light label partners in experiment 48h-CTL1L-HYP+GLU1M. This value is used to calculate the protein expression. Colored in light orange.
Ratio H/L normalized 48h-CTL1M-HYP+GLU1L	Normalized ratio between two medium and light label partners in experiment 48h-CTL1M-HYP+GLU1L. The median of ratio sub-populations was shifted to 1.
Log2 1/Ratio H/L normalized 48h-CTL1M-HYP+GLU1L	Log2 of 1 divided by the normalized ratio between two medium and light label partners in experiment 48h-CTL1M-HYP+GLU1L (inverted to correct the swap-labeling). This value is used to calculate the protein expression. Colored in light orange.
Ratio H/L normalized 48h-CTL2L-HYP+GLU2M	Normalized ratio between two medium and light label partners in experiment 48h-CTL2L-HYP+GLU2M. The median of ratio sub-populations was shifted to 1.
Log2 Ratio H/L normalized 48h-CTL2L-HYP+GLU2M	Log2 of normalized ratio between two medium and light label partners in experiment 48h-CTL2L-HYP+GLU2M. This value is used to calculate the protein expression. Colored in light orange.
Ratio H/L normalized 48h-CTL2M-HYP+GLU2L	Normalized ratio between two medium and light label partners in experiment 48h-CTL2M-HYP+GLU2L. The median of ratio sub-populations was shifted to 1.
Log2 1/Ratio H/L normalized 48h-CTL2M-HYP+GLU2L	Log2 of 1 divided by the normalized ratio between two medium and light label partners in experiment 48h-CTL2M-HYP+GLU2L (inverted to correct the swap-labeling). This value is used to calculate the protein expression. Colored in light orange.
Ratio H/L normalized 48h-CTL3L-HYP+GLU3M	Normalized ratio between two medium and light label partners in experiment 48h-CTL3L-HYP+GLU3M. The median of ratio sub-populations was shifted to 1.
Log2 Ratio H/L normalized 48h-CTL3L-HYP+GLU3M	Log2 of normalized ratio between two medium and light label partners in experiment 48h-CTL3L-HYP+GLU3M. This value is used to calculate the protein expression. Colored in light orange.
Ratio H/L normalized 48h-CTL3M-HYP+GLU3L	Normalized ratio between two medium and light label partners in experiment 48h-CTL3M-HYP+GLU3L. The median of ratio sub-populations was shifted to 1.
Log2 1/Ratio H/L normalized 48h-CTL3M-HYP+GLU3L	Log2 of 1 divided by the normalized ratio between two medium and light label partners in experiment 48h-CTL3M-HYP+GLU3L (inverted to correct the swap-labeling). This value is used to calculate the protein expression. Colored in light orange.
Mean 48h	Mean of the Log2 protein expressions at 48 hours. Colored in red when > 0.26 and in green when < -0.26.
SD 48h	Standard deviation of the Log2 protein expressions at 48 hours.
Count 48h	Number of samples with valid Log2 protein expressions at 48 hours. Colored in light blue when ≥ 4.
t stat 48h	T statistic of the Log2 protein expressions at 48 hours.
p-val 48h	p-value from the Student's T-distribution of the Log2 protein expressions at 48 hours. Colored in light blue when < 0.05.
Ratio H/L variability [%] 24h-CTL1L-HYP+GLU1M	Coefficient of variability over all redundant quantifiable peptides in experiment 24h-CTL1L-HYP+GLU1M. It is calculated as the standard deviation of the natural logarithm of ratios times 100.
Ratio H/L variability [%] 24h-CTL1M-HYP+GLU1L	Coefficient of variability over all redundant quantifiable peptides in experiment 24h-CTL1M-HYP+GLU1L. It is calculated as the standard deviation of the natural logarithm of ratios times 100.
Ratio H/L variability [%] 24h-CTL2L-HYP+GLU2M	Coefficient of variability over all redundant quantifiable peptides in experiment 24h-CTL2L-HYP+GLU2M. It is calculated as the standard deviation of the natural logarithm of ratios times 100.
Ratio H/L variability [%] 24h-CTL2M-HYP+GLU2L	Coefficient of variability over all redundant quantifiable peptides in experiment 24h-CTL2M-HYP+GLU2L. It is calculated as the standard deviation of the natural logarithm of ratios times 100.
Ratio H/L variability [%] 24h-CTL3L-HYP+GLU3M	Coefficient of variability over all redundant quantifiable peptides in experiment 24h-CTL3L-HYP+GLU3M. It is calculated as the standard deviation of the natural logarithm of ratios times 100.
Ratio H/L variability [%] 24h-CTL3M-HYP+GLU3L	Coefficient of variability over all redundant quantifiable peptides in experiment 24h-CTL3M-HYP+GLU3L. It is calculated as the standard deviation of the natural logarithm of ratios times 100.
Ratio H/L variability [%] 48h-CTL1L-HYP+GLU1M	Coefficient of variability over all redundant quantifiable peptides in experiment 48h-CTL1L-HYP+GLU1M. It is calculated as the standard deviation of the natural logarithm of ratios times 100.
Ratio H/L variability [%] 48h-CTL1M-HYP+GLU1L	Coefficient of variability over all redundant quantifiable peptides in experiment 48h-CTL1M-HYP+GLU1L. It is calculated as the standard deviation of the natural logarithm of ratios times 100.
Ratio H/L variability [%] 48h-CTL2L-HYP+GLU2M	Coefficient of variability over all redundant quantifiable peptides in experiment 48h-CTL2L-HYP+GLU2M. It is calculated as the standard deviation of the natural logarithm of ratios times 100.
Ratio H/L variability [%] 48h-CTL2M-HYP+GLU2L	Coefficient of variability over all redundant quantifiable peptides in experiment 48h-CTL2M-HYP+GLU2L. It is calculated as the standard deviation of the natural logarithm of ratios times 100.
Ratio H/L variability [%] 48h-CTL3L-HYP+GLU3M	Coefficient of variability over all redundant quantifiable peptides in experiment 48h-CTL3L-HYP+GLU3M. It is calculated as the standard deviation of the natural logarithm of ratios times 100.
Ratio H/L variability [%] 48h-CTL3M-HYP+GLU3L	Coefficient of variability over all redundant quantifiable peptides in experiment 48h-CTL3M-HYP+GLU3L. It is calculated as the standard deviation of the natural logarithm of ratios times 100.
Ratio H/L variability [%] 5h-CTL1L-HYP+GLU1M	Coefficient of variability over all redundant quantifiable peptides in experiment 5h-CTL1L-HYP+GLU1M. It is calculated as the standard deviation of the natural logarithm of ratios times 100.
Ratio H/L variability [%] 5h-CTL1M-HYP+GLU1L	Coefficient of variability over all redundant quantifiable peptides in experiment 5h-CTL1M-HYP+GLU1L. It is calculated as the standard deviation of the natural logarithm of ratios times 100.
Ratio H/L variability [%] 5h-CTL2L-HYP+GLU2M	Coefficient of variability over all redundant quantifiable peptides in experiment 5h-CTL2L-HYP+GLU2M. It is calculated as the standard deviation of the natural logarithm of ratios times 100.
Ratio H/L variability [%] 5h-CTL2M-HYP+GLU2L	Coefficient of variability over all redundant quantifiable peptides in experiment 5h-CTL2M-HYP+GLU2L. It is calculated as the standard deviation of the natural logarithm of ratios times 100.
Ratio H/L variability [%] 5h-CTL3L-HYP+GLU3M	Coefficient of variability over all redundant quantifiable peptides in experiment 5h-CTL3L-HYP+GLU3M. It is calculated as the standard deviation of the natural logarithm of ratios times 100.
Ratio H/L variability [%] 5h-CTL3M-HYP+GLU3L	Coefficient of variability over all redundant quantifiable peptides in experiment 5h-CTL3M-HYP+GLU3L. It is calculated as the standard deviation of the natural logarithm of ratios times 100.
Ratio H/L count 24h-CTL1L-HYP+GLU1M	Number of redundant peptides (MS1 features) used for quantitation in experiment 24h-CTL1L-HYP+GLU1M.
Ratio H/L count 24h-CTL1M-HYP+GLU1L	Number of redundant peptides (MS1 features) used for quantitation in experiment 24h-CTL1M-HYP+GLU1L.
Ratio H/L count 24h-CTL2L-HYP+GLU2M	Number of redundant peptides (MS1 features) used for quantitation in experiment 24h-CTL2L-HYP+GLU2M.
Ratio H/L count 24h-CTL2M-HYP+GLU2L	Number of redundant peptides (MS1 features) used for quantitation in experiment 24h-CTL2M-HYP+GLU2L.
Ratio H/L count 24h-CTL3L-HYP+GLU3M	Number of redundant peptides (MS1 features) used for quantitation in experiment 24h-CTL3L-HYP+GLU3M.
Ratio H/L count 24h-CTL3M-HYP+GLU3L	Number of redundant peptides (MS1 features) used for quantitation in experiment 24h-CTL1L-HYP+GLU1M.
Ratio H/L count 48h-CTL1L-HYP+GLU1M	Number of redundant peptides (MS1 features) used for quantitation in experiment 48h-CTL1L-HYP+GLU1M.
Ratio H/L count 48h-CTL1M-HYP+GLU1L	Number of redundant peptides (MS1 features) used for quantitation in experiment 48h-CTL1M-HYP+GLU1L.
Ratio H/L count 48h-CTL2L-HYP+GLU2M	Number of redundant peptides (MS1 features) used for quantitation in experiment 48h-CTL2L-HYP+GLU2M.
Ratio H/L count 48h-CTL2M-HYP+GLU2L	Number of redundant peptides (MS1 features) used for quantitation in experiment 48h-CTL2M-HYP+GLU2L.
Ratio H/L count 48h-CTL3L-HYP+GLU3M	Number of redundant peptides (MS1 features) used for quantitation in experiment 48h-CTL3L-HYP+GLU3M.
Ratio H/L count 48h-CTL3M-HYP+GLU3L	Number of redundant peptides (MS1 features) used for quantitation in experiment 48h-CTL3M-HYP+GLU3L.
Ratio H/L count 5h-CTL1L-HYP+GLU1M	Number of redundant peptides (MS1 features) used for quantitation in experiment 5h-CTL1L-HYP+GLU1M.
Ratio H/L count 5h-CTL1M-HYP+GLU1L	Number of redundant peptides (MS1 features) used for quantitation in experiment 5h-CTL1M-HYP+GLU1L.
Ratio H/L count 5h-CTL2L-HYP+GLU2M	Number of redundant peptides (MS1 features) used for quantitation in experiment 5h-CTL2L-HYP+GLU2M.
Ratio H/L count 5h-CTL2M-HYP+GLU2L	Number of redundant peptides (MS1 features) used for quantitation in experiment 5h-CTL2M-HYP+GLU2L.
Ratio H/L count 5h-CTL3L-HYP+GLU3M	Number of redundant peptides (MS1 features) used for quantitation in experiment 5h-CTL3L-HYP+GLU3M.
Ratio H/L count 5h-CTL3M-HYP+GLU3L	Number of redundant peptides (MS1 features) used for quantitation in experiment 5h-CTL3M-HYP+GLU3L.
Ratio H/L iso-count 24h-CTL1L-HYP+GLU1M	Number of redundant peptides (MS1 features) used for quantitation that are quantified with the re-quantify method in experiment 24h-CTL1L-HYP+GLU1M.
Ratio H/L iso-count 24h-CTL1M-HYP+GLU1L	Number of redundant peptides (MS1 features) used for quantitation that are quantified with the re-quantify method in experiment 24h-CTL1M-HYP+GLU1L.
Ratio H/L iso-count 24h-CTL2L-HYP+GLU2M	Number of redundant peptides (MS1 features) used for quantitation that are quantified with the re-quantify method in experiment 24h-CTL2L-HYP+GLU2M.
Ratio H/L iso-count 24h-CTL2M-HYP+GLU2L	Number of redundant peptides (MS1 features) used for quantitation that are quantified with the re-quantify method in experiment 24h-CTL2M-HYP+GLU2L.
Ratio H/L iso-count 24h-CTL3L-HYP+GLU3M	Number of redundant peptides (MS1 features) used for quantitation that are quantified with the re-quantify method in experiment 24h-CTL3L-HYP+GLU3M.
Ratio H/L iso-count 24h-CTL3M-HYP+GLU3L	Number of redundant peptides (MS1 features) used for quantitation that are quantified with the re-quantify method in experiment 24h-CTL3M-HYP+GLU3L.
Ratio H/L iso-count 48h-CTL1L-HYP+GLU1M	Number of redundant peptides (MS1 features) used for quantitation that are quantified with the re-quantify method in experiment 48h-CTL1L-HYP+GLU1M.
Ratio H/L iso-count 48h-CTL1M-HYP+GLU1L	Number of redundant peptides (MS1 features) used for quantitation that are quantified with the re-quantify method in experiment 48h-CTL1M-HYP+GLU1L.
Ratio H/L iso-count 48h-CTL2L-HYP+GLU2M	Number of redundant peptides (MS1 features) used for quantitation that are quantified with the re-quantify method in experiment 48h-CTL2L-HYP+GLU2M.
Ratio H/L iso-count 48h-CTL2M-HYP+GLU2L	Number of redundant peptides (MS1 features) used for quantitation that are quantified with the re-quantify method in experiment 48h-CTL2M-HYP+GLU2L.
Ratio H/L iso-count 48h-CTL3L-HYP+GLU3M	Number of redundant peptides (MS1 features) used for quantitation that are quantified with the re-quantify method in experiment 48h-CTL3L-HYP+GLU3M.
Ratio H/L iso-count 48h-CTL3M-HYP+GLU3L	Number of redundant peptides (MS1 features) used for quantitation that are quantified with the re-quantify method in experiment 48h-CTL3M-HYP+GLU3L.
Ratio H/L iso-count 5h-CTL1L-HYP+GLU1M	Number of redundant peptides (MS1 features) used for quantitation that are quantified with the re-quantify method in experiment 5h-CTL1L-HYP+GLU1M.
Ratio H/L iso-count 5h-CTL1M-HYP+GLU1L	Number of redundant peptides (MS1 features) used for quantitation that are quantified with the re-quantify method in experiment 5h-CTL1M-HYP+GLU1L.
Ratio H/L iso-count 5h-CTL2L-HYP+GLU2M	Number of redundant peptides (MS1 features) used for quantitation that are quantified with the re-quantify method in experiment 5h-CTL2L-HYP+GLU2M.
Ratio H/L iso-count 5h-CTL2M-HYP+GLU2L	Number of redundant peptides (MS1 features) used for quantitation that are quantified with the re-quantify method in experiment 5h-CTL2M-HYP+GLU2L.
Ratio H/L iso-count 5h-CTL3L-HYP+GLU3M	Number of redundant peptides (MS1 features) used for quantitation that are quantified with the re-quantify method in experiment 5h-CTL3L-HYP+GLU3M.
Ratio H/L iso-count 5h-CTL3M-HYP+GLU3L	Number of redundant peptides (MS1 features) used for quantitation that are quantified with the re-quantify method in experiment 5h-CTL3M-HYP+GLU3L.
Ratio H/L type 24h-CTL1L-HYP+GLU1M
Ratio H/L type 24h-CTL1M-HYP+GLU1L
Ratio H/L type 24h-CTL2L-HYP+GLU2M
Ratio H/L type 24h-CTL2M-HYP+GLU2L
Ratio H/L type 24h-CTL3L-HYP+GLU3M
Ratio H/L type 24h-CTL3M-HYP+GLU3L
Ratio H/L type 48h-CTL1L-HYP+GLU1M
Ratio H/L type 48h-CTL1M-HYP+GLU1L
Ratio H/L type 48h-CTL2L-HYP+GLU2M
Ratio H/L type 48h-CTL2M-HYP+GLU2L
Ratio H/L type 48h-CTL3L-HYP+GLU3M
Ratio H/L type 48h-CTL3M-HYP+GLU3L
Ratio H/L type 5h-CTL1L-HYP+GLU1M
Ratio H/L type 5h-CTL1M-HYP+GLU1L
Ratio H/L type 5h-CTL2L-HYP+GLU2M
Ratio H/L type 5h-CTL2M-HYP+GLU2L
Ratio H/L type 5h-CTL3L-HYP+GLU3M
Ratio H/L type 5h-CTL3M-HYP+GLU3L
Sequence coverage 24h-CTL1L-HYP+GLU1M [%]	Percentage of the sequence that is covered by the identified peptides in this sample of the longest protein sequence contained within the group in experiment 24h-CTL1L-HYP+GLU1M.
Sequence coverage 24h-CTL1M-HYP+GLU1L [%]	Percentage of the sequence that is covered by the identified peptides in this sample of the longest protein sequence contained within the group in experiment 24h-CTL1M-HYP+GLU1L.
Sequence coverage 24h-CTL2L-HYP+GLU2M [%]	Percentage of the sequence that is covered by the identified peptides in this sample of the longest protein sequence contained within the group in experiment 24h-CTL2L-HYP+GLU2M.
Sequence coverage 24h-CTL2M-HYP+GLU2L [%]	Percentage of the sequence that is covered by the identified peptides in this sample of the longest protein sequence contained within the group in experiment 24h-CTL2M-HYP+GLU2L.
Sequence coverage 24h-CTL3L-HYP+GLU3M [%]	Percentage of the sequence that is covered by the identified peptides in this sample of the longest protein sequence contained within the group in experiment 24h-CTL3L-HYP+GLU3M.
Sequence coverage 24h-CTL3M-HYP+GLU3L [%]	Percentage of the sequence that is covered by the identified peptides in this sample of the longest protein sequence contained within the group in experiment 24h-CTL3M-HYP+GLU3L.
Sequence coverage 48h-CTL1L-HYP+GLU1M [%]	Percentage of the sequence that is covered by the identified peptides in this sample of the longest protein sequence contained within the group in experiment 48h-CTL1L-HYP+GLU1M.
Sequence coverage 48h-CTL1M-HYP+GLU1L [%]	Percentage of the sequence that is covered by the identified peptides in this sample of the longest protein sequence contained within the group in experiment 48h-CTL1M-HYP+GLU1L.
Sequence coverage 48h-CTL2L-HYP+GLU2M [%]	Percentage of the sequence that is covered by the identified peptides in this sample of the longest protein sequence contained within the group in experiment 48h-CTL2L-HYP+GLU1L.
Sequence coverage 48h-CTL2M-HYP+GLU2L [%]	Percentage of the sequence that is covered by the identified peptides in this sample of the longest protein sequence contained within the group in experiment 48h-CTL2M-HYP+GLU2L.
Sequence coverage 48h-CTL3L-HYP+GLU3M [%]	Percentage of the sequence that is covered by the identified peptides in this sample of the longest protein sequence contained within the group in experiment 48h-CTL3L-HYP+GLU3M.
Sequence coverage 48h-CTL3M-HYP+GLU3L [%]	Percentage of the sequence that is covered by the identified peptides in this sample of the longest protein sequence contained within the group in experiment 48h-CTL3M-HYP+GLU3L.
Sequence coverage 5h-CTL1L-HYP+GLU1M [%]	Percentage of the sequence that is covered by the identified peptides in this sample of the longest protein sequence contained within the group in experiment 5h-CTL1L-HYP+GLU1M.
Sequence coverage 5h-CTL1M-HYP+GLU1L [%]	Percentage of the sequence that is covered by the identified peptides in this sample of the longest protein sequence contained within the group in experiment 5h-CTL1M-HYP+GLU1L.
Sequence coverage 5h-CTL2L-HYP+GLU2M [%]	Percentage of the sequence that is covered by the identified peptides in this sample of the longest protein sequence contained within the group in experiment 5h-CTL2L-HYP+GLU2M.
Sequence coverage 5h-CTL2M-HYP+GLU2L [%]	Percentage of the sequence that is covered by the identified peptides in this sample of the longest protein sequence contained within the group in experiment 5h-CTL2M-HYP+GLU2L.
Sequence coverage 5h-CTL3L-HYP+GLU3M [%]	Percentage of the sequence that is covered by the identified peptides in this sample of the longest protein sequence contained within the group in experiment 5h-CTL3L-HYP+GLU3M.
Sequence coverage 5h-CTL3M-HYP+GLU3L [%]	Percentage of the sequence that is covered by the identified peptides in this sample of the longest protein sequence contained within the group in experiment 5h-CTL3M-HYP+GLU3L.
Intensity	Summed up eXtracted Ion Current (XIC) of all isotopic clusters associated with the identified AA sequence. (Total intensity of all the isotopic patterns in the label cluster).
Intensity L	Summed up eXtracted Ion Current (XIC) of the isotopic cluster belonging to the light label partner.
Intensity H	Summed up eXtracted Ion Current (XIC) of the isotopic cluster belonging to the heavy label partner.
Intensity 24h-CTL1L-HYP+GLU1M	Summed up eXtracted Ion Current (XIC) of all isotopic clusters associated with the identified AA sequence in experiment 24h-CTL1L-HYP+GLU1M (Total intensity of all the isotopic patterns in the label cluster).
Intensity L 24h-CTL1L-HYP+GLU1M	Summed up eXtracted Ion Current (XIC) of the isotopic cluster belonging to the light label partner in experiment 24h-CTL1L-HYP+GLU1M.
Intensity H 24h-CTL1L-HYP+GLU1M	Summed up eXtracted Ion Current (XIC) of the isotopic cluster belonging to the heavy label partner in experiment 24h-CTL1L-HYP+GLU1M.
Intensity 24h-CTL1M-HYP+GLU1L	Summed up eXtracted Ion Current (XIC) of all isotopic clusters associated with the identified AA sequence in experiment 24h-CTL1M-HYP+GLU1L (Total intensity of all the isotopic patterns in the label cluster).
Intensity L 24h-CTL1M-HYP+GLU1L	Summed up eXtracted Ion Current (XIC) of the isotopic cluster belonging to the light label partner in experiment 24h-CTL1M-HYP+GLU1L.
Intensity H 24h-CTL1M-HYP+GLU1L	Summed up eXtracted Ion Current (XIC) of the isotopic cluster belonging to the heavy label partner in experiment 24h-CTL1M-HYP+GLU1L.
Intensity 24h-CTL2L-HYP+GLU2M	Summed up eXtracted Ion Current (XIC) of all isotopic clusters associated with the identified AA sequence in experiment 24h-CTL2L-HYP+GLU2M (Total intensity of all the isotopic patterns in the label cluster).
Intensity L 24h-CTL2L-HYP+GLU2M	Summed up eXtracted Ion Current (XIC) of the isotopic cluster belonging to the light label partner in experiment 24h-CTL2L-HYP+GLU2M.
Intensity H 24h-CTL2L-HYP+GLU2M	Summed up eXtracted Ion Current (XIC) of the isotopic cluster belonging to the heavy label partner in experiment 24h-CTL2L-HYP+GLU2M.
Intensity 24h-CTL2M-HYP+GLU2L	Summed up eXtracted Ion Current (XIC) of all isotopic clusters associated with the identified AA sequence in experiment 24h-CTL2M-HYP+GLU2L (Total intensity of all the isotopic patterns in the label cluster).
Intensity L 24h-CTL2M-HYP+GLU2L	Summed up eXtracted Ion Current (XIC) of the isotopic cluster belonging to the light label partner in experiment 24h-CTL2M-HYP+GLU2L.
Intensity H 24h-CTL2M-HYP+GLU2L	Summed up eXtracted Ion Current (XIC) of the isotopic cluster belonging to the heavy label partner in experiment 24h-CTL2M-HYP+GLU2L.
Intensity 24h-CTL3L-HYP+GLU3M	Summed up eXtracted Ion Current (XIC) of all isotopic clusters associated with the identified AA sequence in experiment 24h-CTL3L-HYP+GLU3M (Total intensity of all the isotopic patterns in the label cluster).
Intensity L 24h-CTL3L-HYP+GLU3M	Summed up eXtracted Ion Current (XIC) of the isotopic cluster belonging to the light label partner in experiment 24h-CTL3L-HYP+GLU3M.
Intensity H 24h-CTL3L-HYP+GLU3M	Summed up eXtracted Ion Current (XIC) of the isotopic cluster belonging to the heavy label partner in experiment 24h-CTL3L-HYP+GLU3M.
Intensity 24h-CTL3M-HYP+GLU3L	Summed up eXtracted Ion Current (XIC) of all isotopic clusters associated with the identified AA sequence in experiment 24h-CTL3M-HYP+GLU3L (Total intensity of all the isotopic patterns in the label cluster).
Intensity L 24h-CTL3M-HYP+GLU3L	Summed up eXtracted Ion Current (XIC) of the isotopic cluster belonging to the light label partner in experiment 24h-CTL3M-HYP+GLU3L.
Intensity H 24h-CTL3M-HYP+GLU3L	Summed up eXtracted Ion Current (XIC) of the isotopic cluster belonging to the heavy label partner in experiment 24h-CTL3M-HYP+GLU3L.
Intensity 48h-CTL1L-HYP+GLU1M	Summed up eXtracted Ion Current (XIC) of all isotopic clusters associated with the identified AA sequence in experiment 48h-CTL1L-HYP+GLU1M (Total intensity of all the isotopic patterns in the label cluster).
Intensity L 48h-CTL1L-HYP+GLU1M	Summed up eXtracted Ion Current (XIC) of the isotopic cluster belonging to the light label partner in experiment 48h-CTL1L-HYP+GLU1M.
Intensity H 48h-CTL1L-HYP+GLU1M	Summed up eXtracted Ion Current (XIC) of the isotopic cluster belonging to the heavy label partner in experiment 48h-CTL1L-HYP+GLU1M.
Intensity 48h-CTL1M-HYP+GLU1L	Summed up eXtracted Ion Current (XIC) of all isotopic clusters associated with the identified AA sequence in experiment 48h-CTL1M-HYP+GLU1L (Total intensity of all the isotopic patterns in the label cluster).
Intensity L 48h-CTL1M-HYP+GLU1L	Summed up eXtracted Ion Current (XIC) of the isotopic cluster belonging to the light label partner in experiment 48h-CTL1M-HYP+GLU1L.
Intensity H 48h-CTL1M-HYP+GLU1L	Summed up eXtracted Ion Current (XIC) of the isotopic cluster belonging to the heavy label partner in experiment 48h-CTL1M-HYP+GLU1L.
Intensity 48h-CTL2L-HYP+GLU2M	Summed up eXtracted Ion Current (XIC) of all isotopic clusters associated with the identified AA sequence in experiment 48h-CTL2L-HYP+GLU2M (Total intensity of all the isotopic patterns in the label cluster).
Intensity L 48h-CTL2L-HYP+GLU2M	Summed up eXtracted Ion Current (XIC) of the isotopic cluster belonging to the light label partner in experiment 48h-CTL2L-HYP+GLU2M.
Intensity H 48h-CTL2L-HYP+GLU2M	Summed up eXtracted Ion Current (XIC) of the isotopic cluster belonging to the heavy label partner in experiment 48h-CTL2L-HYP+GLU2M.
Intensity 48h-CTL2M-HYP+GLU2L	Summed up eXtracted Ion Current (XIC) of all isotopic clusters associated with the identified AA sequence in experiment 48h-CTL2M-HYP+GLU2L (Total intensity of all the isotopic patterns in the label cluster).
Intensity L 48h-CTL2M-HYP+GLU2L	Summed up eXtracted Ion Current (XIC) of the isotopic cluster belonging to the light label partner in experiment 48h-CTL2M-HYP+GLU2L.
Intensity H 48h-CTL2M-HYP+GLU2L	Summed up eXtracted Ion Current (XIC) of the isotopic cluster belonging to the heavy label partner in experiment 48h-CTL2M-HYP+GLU2L.
Intensity 48h-CTL3L-HYP+GLU3M	Summed up eXtracted Ion Current (XIC) of all isotopic clusters associated with the identified AA sequence in experiment 48h-CTL3L-HYP+GLU3M (Total intensity of all the isotopic patterns in the label cluster).
Intensity L 48h-CTL3L-HYP+GLU3M	Summed up eXtracted Ion Current (XIC) of the isotopic cluster belonging to the light label partner in experiment 48h-CTL3L-HYP+GLU3M.
Intensity H 48h-CTL3L-HYP+GLU3M	Summed up eXtracted Ion Current (XIC) of the isotopic cluster belonging to the heavy label partner in experiment 48h-CTL3L-HYP+GLU3M.
Intensity 48h-CTL3M-HYP+GLU3L	Summed up eXtracted Ion Current (XIC) of all isotopic clusters associated with the identified AA sequence in experiment 48h-CTL3M-HYP+GLU3L (Total intensity of all the isotopic patterns in the label cluster).
Intensity L 48h-CTL3M-HYP+GLU3L	Summed up eXtracted Ion Current (XIC) of the isotopic cluster belonging to the light label partner in experiment 48h-CTL3M-HYP+GLU3L.
Intensity H 48h-CTL3M-HYP+GLU3L	Summed up eXtracted Ion Current (XIC) of the isotopic cluster belonging to the heavy label partner in experiment 48h-CTL3M-HYP+GLU3L.
Intensity 5h-CTL1L-HYP+GLU1M	Summed up eXtracted Ion Current (XIC) of all isotopic clusters associated with the identified AA sequence in experiment 5h-CTL1L-HYP+GLU1M (Total intensity of all the isotopic patterns in the label cluster).
Intensity L 5h-CTL1L-HYP+GLU1M	Summed up eXtracted Ion Current (XIC) of the isotopic cluster belonging to the light label partner in experiment 5h-CTL1L-HYP+GLU1M.
Intensity H 5h-CTL1L-HYP+GLU1M	Summed up eXtracted Ion Current (XIC) of the isotopic cluster belonging to the heavy label partner in experiment 5h-CTL1L-HYP+GLU1M.
Intensity 5h-CTL1M-HYP+GLU1L	Summed up eXtracted Ion Current (XIC) of all isotopic clusters associated with the identified AA sequence in experiment 5h-CTL1M-HYP+GLU1L (Total intensity of all the isotopic patterns in the label cluster).
Intensity L 5h-CTL1M-HYP+GLU1L	Summed up eXtracted Ion Current (XIC) of the isotopic cluster belonging to the light label partner in experiment 5h-CTL1M-HYP+GLU1L.
Intensity H 5h-CTL1M-HYP+GLU1L	Summed up eXtracted Ion Current (XIC) of the isotopic cluster belonging to the heavy label partner in experiment 5h-CTL1M-HYP+GLU1L.
Intensity 5h-CTL2L-HYP+GLU2M	Summed up eXtracted Ion Current (XIC) of all isotopic clusters associated with the identified AA sequence in experiment 5h-CTL2L-HYP+GLU2M (Total intensity of all the isotopic patterns in the label cluster).
Intensity L 5h-CTL2L-HYP+GLU2M	Summed up eXtracted Ion Current (XIC) of the isotopic cluster belonging to the light label partner in experiment 5h-CTL2L-HYP+GLU2M.
Intensity H 5h-CTL2L-HYP+GLU2M	Summed up eXtracted Ion Current (XIC) of the isotopic cluster belonging to the heavy label partner in experiment 5h-CTL2L-HYP+GLU2M.
Intensity 5h-CTL2M-HYP+GLU2L	Summed up eXtracted Ion Current (XIC) of all isotopic clusters associated with the identified AA sequence in experiment 5h-CTL2M-HYP+GLU2L (Total intensity of all the isotopic patterns in the label cluster).
Intensity L 5h-CTL2M-HYP+GLU2L	Summed up eXtracted Ion Current (XIC) of the isotopic cluster belonging to the light label partner in experiment 5h-CTL2M-HYP+GLU2L.
Intensity H 5h-CTL2M-HYP+GLU2L	Summed up eXtracted Ion Current (XIC) of the isotopic cluster belonging to the heavy label partner in experiment 5h-CTL2M-HYP+GLU2L.
Intensity 5h-CTL3L-HYP+GLU3M	Summed up eXtracted Ion Current (XIC) of all isotopic clusters associated with the identified AA sequence in experiment 5h-CTL3L-HYP+GLU3M (Total intensity of all the isotopic patterns in the label cluster).
Intensity L 5h-CTL3L-HYP+GLU3M	Summed up eXtracted Ion Current (XIC) of the isotopic cluster belonging to the light label partner in experiment 5h-CTL3L-HYP+GLU3M.
Intensity H 5h-CTL3L-HYP+GLU3M	Summed up eXtracted Ion Current (XIC) of the isotopic cluster belonging to the heavy label partner in experiment CTL3L-HYP+GLU3M.
Intensity 5h-CTL3M-HYP+GLU3L	Summed up eXtracted Ion Current (XIC) of all isotopic clusters associated with the identified AA sequence in experiment CTL3M-HYP+GLU3L (Total intensity of all the isotopic patterns in the label cluster).
Intensity L 5h-CTL3M-HYP+GLU3L	Summed up eXtracted Ion Current (XIC) of the isotopic cluster belonging to the light label partner in experiment 5h-CTL3M-HYP+GLU3L.
Intensity H 5h-CTL3M-HYP+GLU3L	Summed up eXtracted Ion Current (XIC) of the isotopic cluster belonging to the heavy label partner in experiment 5h-CTL3M-HYP+GLU3L.
Only identified by site	When marked with '+', this particular protein group was identified only by a modification site.
Reverse	When marked with '+', this particular protein group contains no protein, made up of at least 50% of the peptides of the leading protein, with a peptide derived from the reversed part of the decoy database. These should be removed for further data analysis. The 50% rule is in place to prevent spurious protein hits to erroneously flag the protein group as reverse.
Potential contaminant	When marked with '+', this particular protein group was found to be a commonly occurring contaminant.
id	A unique (consecutive) identifier for each row in the proteinGroups table, which is used to cross-link the information in this file with the information stored in the other files.
Peptide IDs	Identifiers of the associated peptide sequences summary, which can be found in the file 'peptides.txt'.
Peptide is razor	Indicates for each peptide ID if it is a razor or group unique peptide (true) or a non unique non razor peptide (false).
Mod. peptide IDs	Identifiers of the associated modified peptide sequences summary, which can be found in the file 'modificationSpecificPeptides'.
Evidence IDs	Identifiers of the associated peptide evidences, which can be found in the file 'evidence.txt'.
MS/MS IDs	Identifiers of the associated peptide MS/MS, which can be found in the file 'msms.txt'.
Best MS/MS	The identifier of the best (in terms of quality) MS/MS scans identifying the peptides of this protein, referenced against the msms table.
Oxidation (M) site IDs	Identifiers for sites associated with the protein group, which shows evidence of the modification, referenced against the appropriate modification site file.
Oxidation (M) site positions	Positions of the sites in the leading protein of this group.

## Sheet: Table S1
Protein IDs	Majority protein IDs	Peptide counts (all)	Peptide counts (razor+unique)	Peptide counts (unique)	Protein names	Gene names	Fasta headers	Number of proteins	Peptides	Razor + unique peptides	Unique peptides	Peptides 24h-CTL1L-HYP+GLU1M	Peptides 24h-CTL1M-HYP+GLU1L	Peptides 24h-CTL2L-HYP+GLU2M	Peptides 24h-CTL2M-HYP+GLU2L	Peptides 24h-CTL3L-HYP+GLU3M	Peptides 24h-CTL3M-HYP+GLU3L	Peptides 48h-CTL1L-HYP+GLU1M	Peptides 48h-CTL1M-HYP+GLU1L	Peptides 48h-CTL2L-HYP+GLU2M	Peptides 48h-CTL2M-HYP+GLU2L	Peptides 48h-CTL3L-HYP+GLU3M	Peptides 48h-CTL3M-HYP+GLU3L	Peptides 5h-CTL1L-HYP+GLU1M	Peptides 5h-CTL1M-HYP+GLU1L	Peptides 5h-CTL2L-HYP+GLU2M	Peptides 5h-CTL2M-HYP+GLU2L	Peptides 5h-CTL3L-HYP+GLU3M	Peptides 5h-CTL3M-HYP+GLU3L	Razor + unique peptides 24h-CTL1L-HYP+GLU1M	Razor + unique peptides 24h-CTL1M-HYP+GLU1L	Razor + unique peptides 24h-CTL2L-HYP+GLU2M	Razor + unique peptides 24h-CTL2M-HYP+GLU2L	Razor + unique peptides 24h-CTL3L-HYP+GLU3M	Razor + unique peptides 24h-CTL3M-HYP+GLU3L	Razor + unique peptides 48h-CTL1L-HYP+GLU1M	Razor + unique peptides 48h-CTL1M-HYP+GLU1L	Razor + unique peptides 48h-CTL2L-HYP+GLU2M	Razor + unique peptides 48h-CTL2M-HYP+GLU2L	Razor + unique peptides 48h-CTL3L-HYP+GLU3M	Razor + unique peptides 48h-CTL3M-HYP+GLU3L	Razor + unique peptides 5h-CTL1L-HYP+GLU1M	Razor + unique peptides 5h-CTL1M-HYP+GLU1L	Razor + unique peptides 5h-CTL2L-HYP+GLU2M	Razor + unique peptides 5h-CTL2M-HYP+GLU2L	Razor + unique peptides 5h-CTL3L-HYP+GLU3M	Razor + unique peptides 5h-CTL3M-HYP+GLU3L	Unique peptides 24h-CTL1L-HYP+GLU1M	Unique peptides 24h-CTL1M-HYP+GLU1L
P02751	P02751	26	26	26	Fibronectin;Anastellin;Ugl-Y1;Ugl-Y2;Ugl-Y3	FN1	sp|P02751|FINC_HUMAN Fibronectin OS=Homo sapiens OX=9606 GN=FN1 PE=1 SV=4	1	26	26	26	9	11	10	15	10	15	7	16	13	12	2	5	8	9	11	9	18	13	9	11	10	15	10	15	7	16	13	12	2	5	8	9	11	9	18	13	9	11
P42224	P42224	28	28	28	Signal transducer and activator of transcription 1-alpha/beta	STAT1	sp|P42224|STAT1_HUMAN Signal transducer and activator of transcription 1-alpha/beta OS=Homo sapiens OX=9606 GN=STAT1 PE=1 SV=2	1	28	28	28	20	23	19	22	21	19	14	19	18	18	11	15	24	24	23	23	27	25	20	23	19	22	21	19	14	19	18	18	11	15	24	24	23	23	27	25	20	23
P11142;P54652	P11142	30;10	30;10	25;6	Heat shock cognate 71 kDa protein	HSPA8	sp|P11142|HSP7C_HUMAN Heat shock cognate 71 kDa protein OS=Homo sapiens OX=9606 GN=HSPA8 PE=1 SV=1	2	30	30	25	24	28	25	27	25	25	26	25	24	25	22	28	25	25	27	25	27	28	24	28	25	27	25	25	26	25	24	25	22	28	25	25	27	25	27	28	20	23
P06703	P06703	4	4	4	Protein S100-A6	S100A6	sp|P06703|S10A6_HUMAN Protein S100-A6 OS=Homo sapiens OX=9606 GN=S100A6 PE=1 SV=1	1	4	4	4	3	3	4	4	3	4	4	3	3	4	3	4	3	3	4	4	4	4	3	3	4	4	3	4	4	3	3	4	3	4	3	3	4	4	4	4	3	3
P00338;Q6ZMR3;P07864	P00338	18;1;1	18;1;1	17;0;0	L-lactate dehydrogenase A chain	LDHA	sp|P00338|LDHA_HUMAN L-lactate dehydrogenase A chain OS=Homo sapiens OX=9606 GN=LDHA PE=1 SV=2	3	18	18	17	13	13	12	12	12	14	13	11	11	12	11	11	11	12	12	12	15	16	13	13	12	12	12	14	13	11	11	12	11	11	11	12	12	12	15	16	12	12
P00558;P07205	P00558	26;4	26;4	26;4	Phosphoglycerate kinase 1	PGK1	sp|P00558|PGK1_HUMAN Phosphoglycerate kinase 1 OS=Homo sapiens OX=9606 GN=PGK1 PE=1 SV=3	2	26	26	26	22	22	20	24	22	24	22	21	21	23	19	21	25	23	22	24	24	24	22	22	20	24	22	24	22	21	21	23	19	21	25	23	22	24	24	24	22	22
P21333;O75369	P21333	111;9	111;9	101;3	Filamin-A	FLNA	sp|P21333|FLNA_HUMAN Filamin-A OS=Homo sapiens OX=9606 GN=FLNA PE=1 SV=4	2	111	111	101	84	82	76	85	75	85	75	77	77	76	46	51	85	87	85	84	93	99	84	82	76	85	75	85	75	77	77	76	46	51	85	87	85	84	93	99	75	74
Q92598	Q92598	9	9	8	Heat shock protein 105 kDa	HSPH1	sp|Q92598|HS105_HUMAN Heat shock protein 105 kDa OS=Homo sapiens OX=9606 GN=HSPH1 PE=1 SV=1	1	9	9	8	2	2	0	2	0	1	6	2	3	2	0	1	0	0	0	0	2	2	2	2	0	2	0	1	6	2	3	2	0	1	0	0	0	0	2	2	2	1
P17066;P48741	P17066;P48741	9;6	1;1	1;1	Heat shock 70 kDa protein 6;Putative heat shock 70 kDa protein 7	HSPA6;HSPA7	sp|P17066|HSP76_HUMAN Heat shock 70 kDa protein 6 OS=Homo sapiens OX=9606 GN=HSPA6 PE=1 SV=2;sp|P48741|HSP77_HUMAN Putative heat shock 70 kDa protein 7 OS=Homo sapiens OX=9606 GN=HSPA7 PE=5 SV=2	2	9	1	1	7	7	8	9	7	8	8	8	8	8	7	8	6	7	8	7	9	9	1	1	1	1	1	1	1	1	1	1	1	1	1	1	1	1	1	1	1	1
Q06830	Q06830	14	14	10	Peroxiredoxin-1	PRDX1	sp|Q06830|PRDX1_HUMAN Peroxiredoxin-1 OS=Homo sapiens OX=9606 GN=PRDX1 PE=1 SV=1	1	14	14	10	9	12	12	12	11	12	13	12	12	14	8	11	11	12	12	13	13	13	9	12	12	12	11	12	13	12	12	14	8	11	11	12	12	13	13	13	5	8
P0DMV9;P0DMV8	P0DMV9;P0DMV8	26;26	23;23	11;11	Heat shock 70 kDa protein 1B;Heat shock 70 kDa protein 1A	HSPA1B;HSPA1A	sp|P0DMV9|HS71B_HUMAN Heat shock 70 kDa protein 1B OS=Homo sapiens OX=9606 GN=HSPA1B PE=1 SV=1;sp|P0DMV8|HS71A_HUMAN Heat shock 70 kDa protein 1A OS=Homo sapiens OX=9606 GN=HSPA1A PE=1 SV=1	2	26	23	11	13	15	16	19	16	16	17	16	15	16	11	15	14	14	20	15	20	20	11	12	14	17	13	14	16	14	13	14	8	12	12	12	18	13	18	18	5	7
P60174	P60174	17	17	17	Triosephosphate isomerase	TPI1	sp|P60174|TPIS_HUMAN Triosephosphate isomerase OS=Homo sapiens OX=9606 GN=TPI1 PE=1 SV=3	1	17	17	17	17	16	16	17	16	17	17	16	17	16	14	17	17	17	17	16	16	16	17	16	16	17	16	17	17	16	17	16	14	17	17	17	17	16	16	16	17	16
P04075;P05062	P04075	22;1	22;1	18;0	Fructose-bisphosphate aldolase A	ALDOA	sp|P04075|ALDOA_HUMAN Fructose-bisphosphate aldolase A OS=Homo sapiens OX=9606 GN=ALDOA PE=1 SV=2	2	22	22	18	19	16	17	15	17	16	16	16	17	16	12	17	14	13	16	16	17	16	19	16	17	15	17	16	16	16	17	16	12	17	14	13	16	16	17	16	15	15
P18669;P15259;Q8N0Y7	P18669	13;4;3	13;4;3	13;4;3	Phosphoglycerate mutase 1	PGAM1	sp|P18669|PGAM1_HUMAN Phosphoglycerate mutase 1 OS=Homo sapiens OX=9606 GN=PGAM1 PE=1 SV=2	3	13	13	13	10	10	9	12	9	12	10	9	11	10	6	8	9	9	10	10	12	12	10	10	9	12	9	12	10	9	11	10	6	8	9	9	10	10	12	12	10	10
P15311	P15311	28	19	19	Ezrin	EZR	sp|P15311|EZRI_HUMAN Ezrin OS=Homo sapiens OX=9606 GN=EZR PE=1 SV=4	1	28	19	19	12	13	15	18	14	19	18	14	17	12	10	13	16	12	17	15	19	18	8	7	9	12	9	13	12	9	12	8	4	8	9	5	10	8	12	12	8	7
P25705	P25705	17	17	17	ATP synthase subunit alpha, mitochondrial	ATP5A1	sp|P25705|ATPA_HUMAN ATP synthase subunit alpha, mitochondrial OS=Homo sapiens OX=9606 GN=ATP5F1A PE=1 SV=1	1	17	17	17	8	9	8	8	7	9	6	9	7	6	2	3	7	6	5	6	13	11	8	9	8	8	7	9	6	9	7	6	2	3	7	6	5	6	13	11	8	9
P07437;A6NNZ2;CON__ENSEMBL:ENSBTAP00000025008;Q9H4B7	P07437	21;8;5;5	5;0;0;0	4;0;0;0	Tubulin beta chain	TUBB	sp|P07437|TBB5_HUMAN Tubulin beta chain OS=Homo sapiens OX=9606 GN=TUBB PE=1 SV=2	4	21	5	4	18	20	17	21	18	19	19	21	18	19	18	18	18	18	19	19	21	20	5	5	5	5	5	5	5	5	5	5	5	5	5	5	5	5	5	5	4	4
P68431;Q71DI3;Q16695;P84243;Q6NXT2	P68431;Q71DI3;Q16695;P84243	5;4;4;4;2	5;4;4;4;2	5;4;4;4;2	Histone H3.1;Histone H3.2;Histone H3.1t;Histone H3.3	HIST1H3A;HIST2H3A;HIST3H3;H3F3A	sp|P68431|H31_HUMAN Histone H3.1 OS=Homo sapiens OX=9606 GN=HIST1H3A PE=1 SV=2;sp|Q71DI3|H32_HUMAN Histone H3.2 OS=Homo sapiens OX=9606 GN=HIST2H3A PE=1 SV=3;sp|Q16695|H31T_HUMAN Histone H3.1t OS=Homo sapiens OX=9606 GN=HIST3H3 PE=1 SV=3;sp|P84243|H33_HUMA	5	5	5	5	4	3	4	4	4	4	4	4	4	4	4	3	3	4	4	4	5	4	4	3	4	4	4	4	4	4	4	4	4	3	3	4	4	4	5	4	4	3
P35637;Q92804	P35637	5;1	5;1	5;1	RNA-binding protein FUS	FUS	sp|P35637|FUS_HUMAN RNA-binding protein FUS OS=Homo sapiens OX=9606 GN=FUS PE=1 SV=1	2	5	5	5	2	2	3	4	3	3	2	3	3	3	1	2	2	2	2	3	3	3	2	2	3	4	3	3	2	3	3	3	1	2	2	2	2	3	3	3	2	2
P52597	P52597	11	11	9	Heterogeneous nuclear ribonucleoprotein F;Heterogeneous nuclear ribonucleoprotein F, N-terminally processed	HNRNPF	sp|P52597|HNRPF_HUMAN Heterogeneous nuclear ribonucleoprotein F OS=Homo sapiens OX=9606 GN=HNRNPF PE=1 SV=3	1	11	11	9	7	10	6	7	6	7	6	6	6	6	4	5	6	6	6	7	6	8	7	10	6	7	6	7	6	6	6	6	4	5	6	6	6	7	6	8	5	8
P62328;CON__P21752	P62328	4;1	4;1	3;0	Thymosin beta-4;Hematopoietic system regulatory peptide	TMSB4X	sp|P62328|TYB4_HUMAN Thymosin beta-4 OS=Homo sapiens OX=9606 GN=TMSB4X PE=1 SV=2	2	4	4	3	3	4	4	4	4	4	4	4	4	4	4	4	4	4	4	4	4	4	3	4	4	4	4	4	4	4	4	4	4	4	4	4	4	4	4	4	2	3
P15121;C9JRZ8	P15121	18;1	18;1	18;1	Aldose reductase	AKR1B1	sp|P15121|ALDR_HUMAN Aldo-keto reductase family 1 member B1 OS=Homo sapiens OX=9606 GN=AKR1B1 PE=1 SV=3	2	18	18	18	17	16	15	17	16	16	17	17	18	17	13	17	12	12	12	14	15	15	17	16	15	17	16	16	17	17	18	17	13	17	12	12	12	14	15	15	17	16
P06744;CON__Q3ZBD7;Q8N196	P06744	13;3;1	13;3;1	13;3;1	Glucose-6-phosphate isomerase	GPI	sp|P06744|G6PI_HUMAN Glucose-6-phosphate isomerase OS=Homo sapiens OX=9606 GN=GPI PE=1 SV=4	3	13	13	13	7	8	7	10	7	9	8	6	7	7	1	5	8	6	6	8	12	9	7	8	7	10	7	9	8	6	7	7	1	5	8	6	6	8	12	9	7	8
P14618;P30613	P14618	38;1	38;1	38;1	Pyruvate kinase PKM	PKM	sp|P14618|KPYM_HUMAN Pyruvate kinase PKM OS=Homo sapiens OX=9606 GN=PKM PE=1 SV=4	2	38	38	38	31	30	32	33	32	33	32	31	33	32	28	30	29	32	31	30	34	34	31	30	32	33	32	33	32	31	33	32	28	30	29	32	31	30	34	34	31	30
P63313	P63313	4	3	3	Thymosin beta-10	TMSB10	sp|P63313|TYB10_HUMAN Thymosin beta-10 OS=Homo sapiens OX=9606 GN=TMSB10 PE=1 SV=2	1	4	3	3	3	3	3	3	3	3	4	3	3	3	3	3	3	3	3	3	3	3	2	2	2	2	2	2	3	2	2	2	2	2	2	2	2	2	2	2	2	2
P19338	P19338	29	29	29	Nucleolin	NCL	sp|P19338|NUCL_HUMAN Nucleolin OS=Homo sapiens OX=9606 GN=NCL PE=1 SV=3	1	29	29	29	23	19	22	21	20	21	20	20	18	20	9	13	19	20	18	22	25	25	23	19	22	21	20	21	20	20	18	20	9	13	19	20	18	22	25	25	23	19
P16949	P16949	6	6	5	Stathmin	STMN1	sp|P16949|STMN1_HUMAN Stathmin OS=Homo sapiens OX=9606 GN=STMN1 PE=1 SV=3	1	6	6	5	2	3	3	3	3	3	3	3	3	3	2	3	2	3	2	2	3	3	2	3	3	3	3	3	3	3	3	3	2	3	2	3	2	2	3	3	1	2
P08758	P08758	18	18	18	Annexin A5	ANXA5	sp|P08758|ANXA5_HUMAN Annexin A5 OS=Homo sapiens OX=9606 GN=ANXA5 PE=1 SV=2	1	18	18	18	14	13	13	15	15	13	16	15	14	14	13	15	13	13	15	14	15	17	14	13	13	15	15	13	16	15	14	14	13	15	13	13	15	14	15	17	14	13
P06733;P13929	P06733	24;3	24;3	21;0	Alpha-enolase	ENO1	sp|P06733|ENOA_HUMAN Alpha-enolase OS=Homo sapiens OX=9606 GN=ENO1 PE=1 SV=2	2	24	24	21	21	21	23	21	21	22	22	22	23	21	20	19	21	20	22	21	22	22	21	21	23	21	21	22	22	22	23	21	20	19	21	20	22	21	22	22	18	18
P35579;P35749;REV__Q9UKV3	P35579	109;14;1	109;14;1	91;4;1	Myosin-9	MYH9	sp|P35579|MYH9_HUMAN Myosin-9 OS=Homo sapiens OX=9606 GN=MYH9 PE=1 SV=4	3	109	109	91	84	90	84	89	88	92	82	85	86	79	58	69	90	93	93	92	93	96	84	90	84	89	88	92	82	85	86	79	58	69	90	93	93	92	93	96	68	75
P60660;P14649	P60660	9;2	9;2	9;2	Myosin light polypeptide 6	MYL6	sp|P60660|MYL6_HUMAN Myosin light polypeptide 6 OS=Homo sapiens OX=9606 GN=MYL6 PE=1 SV=2	2	9	9	9	9	9	9	9	9	9	9	9	9	9	8	8	9	9	9	9	9	9	9	9	9	9	9	9	9	9	9	9	8	8	9	9	9	9	9	9	9	9
Q71U36;P0DPH8;P0DPH7;Q6PEY2	Q71U36;P0DPH8;P0DPH7;Q6PEY2	25;18;18;14	2;2;2;2	1;1;1;1	Tubulin alpha-1A chain;Tubulin alpha-3E chain	TUBA1A;TUBA3E	sp|Q71U36|TBA1A_HUMAN Tubulin alpha-1A chain OS=Homo sapiens OX=9606 GN=TUBA1A PE=1 SV=1;sp|P0DPH8|TBA3D_HUMAN Tubulin alpha-3D chain OS=Homo sapiens OX=9606 GN=TUBA3D PE=1 SV=1;sp|P0DPH7|TBA3C_HUMAN Tubulin alpha-3C chain OS=Homo sapiens OX=9606 GN=TUBA3C	4	25	2	1	20	20	20	21	20	21	20	21	20	21	17	18	18	19	21	20	21	21	1	1	1	2	1	2	1	2	1	2	1	1	1	1	1	1	1	1	0	0
P07355;A6NMY6	P07355;A6NMY6	26;20	26;20	26;20	Annexin A2;Putative annexin A2-like protein	ANXA2;ANXA2P2	sp|P07355|ANXA2_HUMAN Annexin A2 OS=Homo sapiens OX=9606 GN=ANXA2 PE=1 SV=2;sp|A6NMY6|AXA2L_HUMAN Putative annexin A2-like protein OS=Homo sapiens OX=9606 GN=ANXA2P2 PE=5 SV=2	2	26	26	26	22	23	22	24	22	24	24	23	23	23	19	22	22	24	24	22	24	25	22	23	22	24	22	24	24	23	23	23	19	22	22	24	24	22	24	25	22	23
P05141;P12235;Q9H0C2	P05141;P12235	12;7;3	12;7;3	2;0;0	ADP/ATP translocase 2;ADP/ATP translocase 2, N-terminally processed;ADP/ATP translocase 1	SLC25A5;SLC25A4	sp|P05141|ADT2_HUMAN ADP/ATP translocase 2 OS=Homo sapiens OX=9606 GN=SLC25A5 PE=1 SV=7;sp|P12235|ADT1_HUMAN ADP/ATP translocase 1 OS=Homo sapiens OX=9606 GN=SLC25A4 PE=1 SV=4	3	12	12	2	6	11	8	10	7	8	7	8	6	7	5	6	7	6	7	7	10	7	6	11	8	10	7	8	7	8	6	7	5	6	7	6	7	7	10	7	0	2
P62805	P62805	9	9	9	Histone H4	HIST1H4A	sp|P62805|H4_HUMAN Histone H4 OS=Homo sapiens OX=9606 GN=HIST1H4A PE=1 SV=2	1	9	9	9	9	8	7	8	7	9	7	9	6	7	6	6	9	8	6	6	9	8	9	8	7	8	7	9	7	9	6	7	6	6	9	8	6	6	9	8	9	8
P04406;O14556	P04406	20;1	20;1	20;1	Glyceraldehyde-3-phosphate dehydrogenase	GAPDH	sp|P04406|G3P_HUMAN Glyceraldehyde-3-phosphate dehydrogenase OS=Homo sapiens OX=9606 GN=GAPDH PE=1 SV=3	2	20	20	20	18	17	18	19	19	19	20	18	19	19	16	19	16	17	18	16	18	18	18	17	18	19	19	19	20	18	19	19	16	19	16	17	18	16	18	18	18	17
P16401	P16401	6	4	4	Histone H1.5	HIST1H1B	sp|P16401|H15_HUMAN Histone H1.5 OS=Homo sapiens OX=9606 GN=HIST1H1B PE=1 SV=3	1	6	4	4	5	5	5	6	6	6	4	5	4	5	2	4	6	5	6	6	6	6	3	3	3	4	4	4	2	3	2	3	0	2	4	3	4	4	4	4	3	3
P84103	P84103	4	4	3	Serine/arginine-rich splicing factor 3	SRSF3	sp|P84103|SRSF3_HUMAN Serine/arginine-rich splicing factor 3 OS=Homo sapiens OX=9606 GN=SRSF3 PE=1 SV=1	1	4	4	3	3	2	3	3	3	3	2	3	2	3	2	4	2	2	2	2	3	2	3	2	3	3	3	3	2	3	2	3	2	4	2	2	2	2	3	2	2	1
P09382	P09382	10	10	10	Galectin-1	LGALS1	sp|P09382|LEG1_HUMAN Galectin-1 OS=Homo sapiens OX=9606 GN=LGALS1 PE=1 SV=2	1	10	10	10	8	9	9	9	9	9	8	8	9	9	8	8	8	9	8	9	10	10	8	9	9	9	9	9	8	8	9	9	8	8	8	9	8	9	10	10	8	9
Q06323	Q06323	6	6	6	Proteasome activator complex subunit 1	PSME1	sp|Q06323|PSME1_HUMAN Proteasome activator complex subunit 1 OS=Homo sapiens OX=9606 GN=PSME1 PE=1 SV=1	1	6	6	6	2	3	2	3	2	4	2	2	2	2	1	1	2	3	2	4	5	4	2	3	2	3	2	4	2	2	2	2	1	1	2	3	2	4	5	4	2	3
P26599;O95758	P26599	10;3	10;3	9;3	Polypyrimidine tract-binding protein 1	PTBP1	sp|P26599|PTBP1_HUMAN Polypyrimidine tract-binding protein 1 OS=Homo sapiens OX=9606 GN=PTBP1 PE=1 SV=1	2	10	10	9	4	6	4	5	6	5	5	5	5	6	2	3	4	4	4	4	8	6	4	6	4	5	6	5	5	5	5	6	2	3	4	4	4	4	8	6	4	6
P63104	P63104	16	16	12	14-3-3 protein zeta/delta	YWHAZ	sp|P63104|1433Z_HUMAN 14-3-3 protein zeta/delta OS=Homo sapiens OX=9606 GN=YWHAZ PE=1 SV=1	1	16	16	12	16	16	13	16	13	15	16	16	15	14	14	14	14	16	15	15	15	16	16	16	13	16	13	15	16	16	15	14	14	14	14	16	15	15	15	16	12	12
Q9NQC3	Q9NQC3	5	5	5	Reticulon-4	RTN4	sp|Q9NQC3|RTN4_HUMAN Reticulon-4 OS=Homo sapiens OX=9606 GN=RTN4 PE=1 SV=2	1	5	5	5	4	5	4	5	4	4	3	3	4	4	0	3	4	4	3	4	5	5	4	5	4	5	4	4	3	3	4	4	0	3	4	4	3	4	5	5	4	5
P68363;A6NHL2;Q9H853	P68363	25;3;1	25;3;1	0;0;0	Tubulin alpha-1B chain	TUBA1B	sp|P68363|TBA1B_HUMAN Tubulin alpha-1B chain OS=Homo sapiens OX=9606 GN=TUBA1B PE=1 SV=1	3	25	25	0	21	21	21	21	21	21	21	21	21	21	18	19	19	20	22	21	22	22	21	21	21	21	21	21	21	21	21	21	18	19	19	20	22	21	22	22	0	0
P06576	P06576	14	14	14	ATP synthase subunit beta, mitochondrial	ATP5B	sp|P06576|ATPB_HUMAN ATP synthase subunit beta, mitochondrial OS=Homo sapiens OX=9606 GN=ATP5F1B PE=1 SV=3	1	14	14	14	7	8	3	8	3	6	5	7	5	2	2	2	3	7	5	6	11	10	7	8	3	8	3	6	5	7	5	2	2	2	3	7	5	6	11	10	7	8
P40261	P40261	6	6	6	Nicotinamide N-methyltransferase	NNMT	sp|P40261|NNMT_HUMAN Nicotinamide N-methyltransferase OS=Homo sapiens OX=9606 GN=NNMT PE=1 SV=1	1	6	6	6	4	2	3	3	2	3	2	3	3	3	1	3	3	2	1	3	5	5	4	2	3	3	2	3	2	3	3	3	1	3	3	2	1	3	5	5	4	2
P49368	P49368	12	12	12	T-complex protein 1 subunit gamma	CCT3	sp|P49368|TCPG_HUMAN T-complex protein 1 subunit gamma OS=Homo sapiens OX=9606 GN=CCT3 PE=1 SV=4	1	12	12	12	6	6	3	7	4	6	5	6	5	4	0	1	4	5	5	5	8	9	6	6	3	7	4	6	5	6	5	4	0	1	4	5	5	5	8	9	6	6
P63261	P63261	22	22	1	Actin, cytoplasmic 2;Actin, cytoplasmic 2, N-terminally processed	ACTG1	sp|P63261|ACTG_HUMAN Actin, cytoplasmic 2 OS=Homo sapiens OX=9606 GN=ACTG1 PE=1 SV=1	1	22	22	1	21	20	21	21	21	20	21	21	20	20	19	19	21	22	20	19	22	20	21	20	21	21	21	20	21	21	20	20	19	19	21	22	20	19	22	20	1	1
P27797	P27797	18	18	18	Calreticulin	CALR	sp|P27797|CALR_HUMAN Calreticulin OS=Homo sapiens OX=9606 GN=CALR PE=1 SV=1	1	18	18	18	13	14	14	15	11	15	14	13	10	11	9	10	10	13	13	11	16	17	13	14	14	15	11	15	14	13	10	11	9	10	10	13	13	11	16	17	13	14
P09211	P09211	8	8	8	Glutathione S-transferase P	GSTP1	sp|P09211|GSTP1_HUMAN Glutathione S-transferase P OS=Homo sapiens OX=9606 GN=GSTP1 PE=1 SV=2	1	8	8	8	6	7	7	7	7	7	6	7	7	7	5	5	7	7	7	7	7	8	6	7	7	7	7	7	6	7	7	7	5	5	7	7	7	7	7	8	6	7
P61981	P61981	10	6	6	14-3-3 protein gamma;14-3-3 protein gamma, N-terminally processed	YWHAG	sp|P61981|1433G_HUMAN 14-3-3 protein gamma OS=Homo sapiens OX=9606 GN=YWHAG PE=1 SV=2	1	10	6	6	8	9	8	8	7	7	7	8	8	7	5	7	8	7	9	8	10	9	5	5	4	5	4	4	4	5	5	4	2	4	4	4	5	4	6	5	5	5
P27348	P27348	12	8	8	14-3-3 protein theta	YWHAQ	sp|P27348|1433T_HUMAN 14-3-3 protein theta OS=Homo sapiens OX=9606 GN=YWHAQ PE=1 SV=1	1	12	8	8	9	9	9	8	8	8	10	9	9	8	6	7	8	7	8	8	9	9	5	5	5	4	4	4	6	5	5	4	2	3	4	3	4	4	5	5	5	5
P62987;P62979;P0CG47;P0CG48	P62987;P62979;P0CG47;P0CG48	5;5;5;5	5;5;5;5	5;5;5;5	Ubiquitin-60S ribosomal protein L40;Ubiquitin;60S ribosomal protein L40;Ubiquitin-40S ribosomal protein S27a;Ubiquitin;40S ribosomal protein S27a;Polyubiquitin-B;Ubiquitin;Polyubiquitin-C;Ubiquitin	UBA52;RPS27A;UBB;UBC	sp|P62987|RL40_HUMAN Ubiquitin-60S ribosomal protein L40 OS=Homo sapiens OX=9606 GN=UBA52 PE=1 SV=2;sp|P62979|RS27A_HUMAN Ubiquitin-40S ribosomal protein S27a OS=Homo sapiens OX=9606 GN=RPS27A PE=1 SV=2;sp|P0CG47|UBB_HUMAN Polyubiquitin-B OS=Homo sapiens O	4	5	5	5	4	4	4	4	4	4	4	5	5	4	3	3	4	4	4	4	4	4	4	4	4	4	4	4	4	5	5	4	3	3	4	4	4	4	4	4	4	4
P67936;Q2TAC2	P67936	21;1	21;1	10;1	Tropomyosin alpha-4 chain	TPM4	sp|P67936|TPM4_HUMAN Tropomyosin alpha-4 chain OS=Homo sapiens OX=9606 GN=TPM4 PE=1 SV=3	2	21	21	10	17	16	16	17	17	18	18	20	17	15	10	12	17	16	16	19	17	19	17	16	16	17	17	18	18	20	17	15	10	12	17	16	16	19	17	19	8	7
P05783;CON__H-INV:HIT000015463;CON__Q92764;CON__Q497I4;Q92764	P05783	14;2;2;2;2	12;2;1;1;1	11;2;1;1;1	Keratin, type I cytoskeletal 18	KRT18	sp|P05783|K1C18_HUMAN Keratin, type I cytoskeletal 18 OS=Homo sapiens OX=9606 GN=KRT18 PE=1 SV=2	5	14	12	11	2	3	2	4	4	5	5	5	3	7	1	4	3	2	2	3	10	9	1	1	1	2	2	3	3	3	1	5	0	2	1	0	0	1	8	7	1	1
Q93045	Q93045	2	1	1	Stathmin-2	STMN2	sp|Q93045|STMN2_HUMAN Stathmin-2 OS=Homo sapiens OX=9606 GN=STMN2 PE=1 SV=3	1	2	1	1	2	2	2	2	2	2	2	2	2	2	2	2	2	2	2	2	2	2	1	1	1	1	1	1	1	1	1	1	1	1	1	1	1	1	1	1	1	1
P10809	P10809	32	32	32	60 kDa heat shock protein, mitochondrial	HSPD1	sp|P10809|CH60_HUMAN 60 kDa heat shock protein, mitochondrial OS=Homo sapiens OX=9606 GN=HSPD1 PE=1 SV=2	1	32	32	32	27	26	23	26	24	28	24	24	21	24	14	16	23	25	27	24	31	28	27	26	23	26	24	28	24	24	21	24	14	16	23	25	27	24	31	28	27	26
P49327	P49327	36	36	36	Fatty acid synthase;[Acyl-carrier-protein] S-acetyltransferase;[Acyl-carrier-protein] S-malonyltransferase;3-oxoacyl-[acyl-carrier-protein] synthase;3-oxoacyl-[acyl-carrier-protein] reductase;3-hydroxyacyl-[acyl-carrier-protein] dehydratase;Enoyl-[acyl-carrier-protein] reductase;Oleoyl-[acyl-carrier-protein] hydrolase	FASN	sp|P49327|FAS_HUMAN Fatty acid synthase OS=Homo sapiens OX=9606 GN=FASN PE=1 SV=3	1	36	36	36	11	9	12	18	6	14	19	23	24	20	3	7	1	3	4	2	16	10	11	9	12	18	6	14	19	23	24	20	3	7	1	3	4	2	16	10	11	9
P07737;CON__P02584	P07737	10;4	10;4	10;4	Profilin-1	PFN1	sp|P07737|PROF1_HUMAN Profilin-1 OS=Homo sapiens OX=9606 GN=PFN1 PE=1 SV=2	2	10	10	10	7	7	8	9	7	8	7	8	7	7	8	7	7	7	7	7	9	10	7	7	8	9	7	8	7	8	7	7	8	7	7	7	7	7	9	10	7	7
P56537	P56537	4	4	4	Eukaryotic translation initiation factor 6	EIF6	sp|P56537|IF6_HUMAN Eukaryotic translation initiation factor 6 OS=Homo sapiens OX=9606 GN=EIF6 PE=1 SV=1	1	4	4	4	2	1	2	2	2	2	2	2	1	2	0	0	1	2	2	2	3	2	2	1	2	2	2	2	2	2	1	2	0	0	1	2	2	2	3	2	2	1
Q16658	Q16658	14	14	14	Fascin	FSCN1	sp|Q16658|FSCN1_HUMAN Fascin OS=Homo sapiens OX=9606 GN=FSCN1 PE=1 SV=3	1	14	14	14	5	5	9	7	5	9	8	7	6	6	2	3	9	6	7	9	10	12	5	5	9	7	5	9	8	7	6	6	2	3	9	6	7	9	10	12	5	5
P61586;P08134;P62745	P61586;P08134	4;4;1	4;4;1	4;4;1	Transforming protein RhoA;Rho-related GTP-binding protein RhoC	RHOA;RHOC	sp|P61586|RHOA_HUMAN Transforming protein RhoA OS=Homo sapiens OX=9606 GN=RHOA PE=1 SV=1;sp|P08134|RHOC_HUMAN Rho-related GTP-binding protein RhoC OS=Homo sapiens OX=9606 GN=RHOC PE=1 SV=1	3	4	4	4	2	2	1	3	1	4	1	2	2	3	0	0	2	3	0	2	3	4	2	2	1	3	1	4	1	2	2	3	0	0	2	3	0	2	3	4	2	2
P0DP25;P0DP24;P0DP23;P27482;P02585	P0DP25;P0DP24;P0DP23	9;9;9;2;1	9;9;9;2;1	9;9;9;2;1			sp|P0DP25|CALM3_HUMAN Calmodulin-3 OS=Homo sapiens OX=9606 GN=CALM3 PE=1 SV=1;sp|P0DP24|CALM2_HUMAN Calmodulin-2 OS=Homo sapiens OX=9606 GN=CALM2 PE=1 SV=1;sp|P0DP23|CALM1_HUMAN Calmodulin-1 OS=Homo sapiens OX=9606 GN=CALM1 PE=1 SV=1	5	9	9	9	7	7	8	7	8	8	7	8	8	8	7	7	6	8	7	8	8	8	7	7	8	7	8	8	7	8	8	8	7	7	6	8	7	8	8	8	7	7
Q14315	Q14315	54	44	44	Filamin-C	FLNC	sp|Q14315|FLNC_HUMAN Filamin-C OS=Homo sapiens OX=9606 GN=FLNC PE=1 SV=3	1	54	44	44	21	21	19	24	19	29	17	21	17	17	5	8	22	27	25	23	38	41	12	13	9	15	10	19	11	13	8	9	0	3	13	17	18	15	28	32	12	13
P23526	P23526	12	12	12	Adenosylhomocysteinase	AHCY	sp|P23526|SAHH_HUMAN Adenosylhomocysteinase OS=Homo sapiens OX=9606 GN=AHCY PE=1 SV=4	1	12	12	12	4	1	2	4	2	4	1	2	3	3	2	2	2	1	3	3	6	7	4	1	2	4	2	4	1	2	3	3	2	2	2	1	3	3	6	7	4	1
P31943;P55795	P31943;P55795	9;5	7;4	6;3	Heterogeneous nuclear ribonucleoprotein H;Heterogeneous nuclear ribonucleoprotein H, N-terminally processed;Heterogeneous nuclear ribonucleoprotein H2	HNRNPH1;HNRNPH2	sp|P31943|HNRH1_HUMAN Heterogeneous nuclear ribonucleoprotein H OS=Homo sapiens OX=9606 GN=HNRNPH1 PE=1 SV=4;sp|P55795|HNRH2_HUMAN Heterogeneous nuclear ribonucleoprotein H2 OS=Homo sapiens OX=9606 GN=HNRNPH2 PE=1 SV=1	2	9	7	6	5	6	6	6	6	6	5	5	7	5	4	6	6	7	6	7	7	8	3	4	4	4	4	4	3	3	5	3	2	4	4	5	4	5	5	6	3	3
P22626	P22626	18	18	17	Heterogeneous nuclear ribonucleoproteins A2/B1	HNRNPA2B1	sp|P22626|ROA2_HUMAN Heterogeneous nuclear ribonucleoproteins A2/B1 OS=Homo sapiens OX=9606 GN=HNRNPA2B1 PE=1 SV=2	1	18	18	17	15	15	14	15	14	14	15	14	15	14	12	14	15	15	14	15	15	14	15	15	14	15	14	14	15	14	15	14	12	14	15	15	14	15	15	14	14	14
P60709;Q562R1;Q9BYX7	P60709	22;4;3	1;0;0	1;0;0	Actin, cytoplasmic 1;Actin, cytoplasmic 1, N-terminally processed	ACTB	sp|P60709|ACTB_HUMAN Actin, cytoplasmic 1 OS=Homo sapiens OX=9606 GN=ACTB PE=1 SV=1	3	22	1	1	21	20	21	21	21	20	21	21	20	20	19	19	21	22	20	19	22	20	1	1	1	1	1	1	1	1	1	1	1	1	1	1	1	1	1	1	1	1
P27144	P27144	4	4	4	Adenylate kinase 4, mitochondrial	AK4	sp|P27144|KAD4_HUMAN Adenylate kinase 4, mitochondrial OS=Homo sapiens OX=9606 GN=AK4 PE=1 SV=1	1	4	4	4	2	0	0	2	0	2	3	1	3	2	0	1	0	0	1	2	2	1	2	0	0	2	0	2	3	1	3	2	0	1	0	0	1	2	2	1	2	0
Q01813;P17858;P08237	Q01813	7;1;1	7;1;1	7;1;1	ATP-dependent 6-phosphofructokinase, platelet type	PFKP	sp|Q01813|PFKAP_HUMAN ATP-dependent 6-phosphofructokinase, platelet type OS=Homo sapiens OX=9606 GN=PFKP PE=1 SV=2	3	7	7	7	0	1	2	1	2	0	1	2	0	2	0	1	1	1	2	4	2	5	0	1	2	1	2	0	1	2	0	2	0	1	1	1	2	4	2	5	0	1
P29966	P29966	2	2	2	Myristoylated alanine-rich C-kinase substrate	MARCKS	sp|P29966|MARCS_HUMAN Myristoylated alanine-rich C-kinase substrate OS=Homo sapiens OX=9606 GN=MARCKS PE=1 SV=4	1	2	2	2	2	1	1	2	1	1	1	1	1	1	1	0	2	1	2	1	2	2	2	1	1	2	1	1	1	1	1	1	1	0	2	1	2	1	2	2	2	1
P62241	P62241	8	8	8	40S ribosomal protein S8	RPS8	sp|P62241|RS8_HUMAN 40S ribosomal protein S8 OS=Homo sapiens OX=9606 GN=RPS8 PE=1 SV=2	1	8	8	8	6	4	5	5	4	6	5	6	6	5	3	3	5	5	3	4	5	3	6	4	5	5	4	6	5	6	6	5	3	3	5	5	3	4	5	3	6	4
P22314	P22314	17	17	17	Ubiquitin-like modifier-activating enzyme 1	UBA1	sp|P22314|UBA1_HUMAN Ubiquitin-like modifier-activating enzyme 1 OS=Homo sapiens OX=9606 GN=UBA1 PE=1 SV=3	1	17	17	17	7	10	5	11	8	14	9	8	6	6	0	2	6	7	7	9	11	14	7	10	5	11	8	14	9	8	6	6	0	2	6	7	7	9	11	14	7	10
P27824	P27824	6	6	6	Calnexin	CANX	sp|P27824|CALX_HUMAN Calnexin OS=Homo sapiens OX=9606 GN=CANX PE=1 SV=2	1	6	6	6	4	2	1	3	3	3	2	2	3	1	1	1	1	2	2	2	3	4	4	2	1	3	3	3	2	2	3	1	1	1	1	2	2	2	3	4	4	2
P13693;Q56UQ5;Q9HAU6	P13693	6;2;1	6;2;1	6;2;1	Translationally-controlled tumor protein	TPT1	sp|P13693|TCTP_HUMAN Translationally-controlled tumor protein OS=Homo sapiens OX=9606 GN=TPT1 PE=1 SV=1	3	6	6	6	5	5	3	6	5	5	4	5	4	4	3	2	6	5	5	6	5	5	5	5	3	6	5	5	4	5	4	4	3	2	6	5	5	6	5	5	5	5
P10412;P16402;Q02539;P22492	P10412;P16402	7;6;3;2	7;6;3;2	1;0;0;0	Histone H1.4;Histone H1.3	HIST1H1E;HIST1H1D	sp|P10412|H14_HUMAN Histone H1.4 OS=Homo sapiens OX=9606 GN=HIST1H1E PE=1 SV=2;sp|P16402|H13_HUMAN Histone H1.3 OS=Homo sapiens OX=9606 GN=HIST1H1D PE=1 SV=2	4	7	7	1	7	7	7	7	7	7	6	7	7	6	6	6	7	7	7	7	7	7	7	7	7	7	7	7	6	7	7	6	6	6	7	7	7	7	7	7	1	1
P36578	P36578	10	10	10	60S ribosomal protein L4	RPL4	sp|P36578|RL4_HUMAN 60S ribosomal protein L4 OS=Homo sapiens OX=9606 GN=RPL4 PE=1 SV=5	1	10	10	10	7	6	6	7	5	7	6	7	7	6	4	6	5	5	8	7	8	9	7	6	6	7	5	7	6	7	7	6	4	6	5	5	8	7	8	9	7	6
O75390	O75390	5	5	5	Citrate synthase, mitochondrial	CS	sp|O75390|CISY_HUMAN Citrate synthase, mitochondrial OS=Homo sapiens OX=9606 GN=CS PE=1 SV=2	1	5	5	5	3	3	1	5	1	2	3	3	2	1	0	1	1	2	2	4	4	5	3	3	1	5	1	2	3	3	2	1	0	1	1	2	2	4	4	5	3	3
P60891;P11908;P21108	P60891;P11908;P21108	12;7;6	12;7;6	12;7;6	Ribose-phosphate pyrophosphokinase 1;Ribose-phosphate pyrophosphokinase 2;Ribose-phosphate pyrophosphokinase 3	PRPS1;PRPS2;PRPS1L1	sp|P60891|PRPS1_HUMAN Ribose-phosphate pyrophosphokinase 1 OS=Homo sapiens OX=9606 GN=PRPS1 PE=1 SV=2;sp|P11908|PRPS2_HUMAN Ribose-phosphate pyrophosphokinase 2 OS=Homo sapiens OX=9606 GN=PRPS2 PE=1 SV=2;sp|P21108|PRPS3_HUMAN Ribose-phosphate pyrophosphoki	3	12	12	12	8	5	3	9	5	9	4	7	5	5	2	3	4	5	7	7	10	9	8	5	3	9	5	9	4	7	5	5	2	3	4	5	7	7	10	9	8	5
P14174	P14174	3	3	3	Macrophage migration inhibitory factor	MIF	sp|P14174|MIF_HUMAN Macrophage migration inhibitory factor OS=Homo sapiens OX=9606 GN=MIF PE=1 SV=4	1	3	3	3	2	2	2	2	2	2	2	1	2	2	1	1	2	2	2	2	2	3	2	2	2	2	2	2	2	1	2	2	1	1	2	2	2	2	2	3	2	2
P23588	P23588	2	2	2	Eukaryotic translation initiation factor 4B	EIF4B	sp|P23588|IF4B_HUMAN Eukaryotic translation initiation factor 4B OS=Homo sapiens OX=9606 GN=EIF4B PE=1 SV=2	1	2	2	2	1	1	1	1	1	2	1	0	2	1	0	2	0	1	1	1	1	0	1	1	1	1	1	2	1	0	2	1	0	2	0	1	1	1	1	0	1	1
P50454	P50454	14	14	14	Serpin H1	SERPINH1	sp|P50454|SERPH_HUMAN Serpin H1 OS=Homo sapiens OX=9606 GN=SERPINH1 PE=1 SV=2	1	14	14	14	8	11	8	11	8	11	9	6	10	10	3	6	9	9	9	10	13	11	8	11	8	11	8	11	9	6	10	10	3	6	9	9	9	10	13	11	8	11
Q09666	Q09666	37	37	37	Neuroblast differentiation-associated protein AHNAK	AHNAK	sp|Q09666|AHNK_HUMAN Neuroblast differentiation-associated protein AHNAK OS=Homo sapiens OX=9606 GN=AHNAK PE=1 SV=2	1	37	37	37	12	15	10	17	9	13	12	12	15	12	5	9	14	18	13	15	30	26	12	15	10	17	9	13	12	12	15	12	5	9	14	18	13	15	30	26	12	15
P83731	P83731	5	5	5	60S ribosomal protein L24	RPL24	sp|P83731|RL24_HUMAN 60S ribosomal protein L24 OS=Homo sapiens OX=9606 GN=RPL24 PE=1 SV=1	1	5	5	5	4	4	4	4	4	4	3	4	4	4	1	1	1	4	3	2	4	3	4	4	4	4	4	4	3	4	4	4	1	1	1	4	3	2	4	3	4	4
Q16576;Q09028	Q16576;Q09028	4;4	4;4	4;4	Histone-binding protein RBBP7;Histone-binding protein RBBP4	RBBP7;RBBP4	sp|Q16576|RBBP7_HUMAN Histone-binding protein RBBP7 OS=Homo sapiens OX=9606 GN=RBBP7 PE=1 SV=1;sp|Q09028|RBBP4_HUMAN Histone-binding protein RBBP4 OS=Homo sapiens OX=9606 GN=RBBP4 PE=1 SV=3	2	4	4	4	2	1	1	2	1	1	1	2	1	1	1	2	1	1	1	1	3	2	2	1	1	2	1	1	1	2	1	1	1	2	1	1	1	1	3	2	2	1
Q14103	Q14103	8	8	7	Heterogeneous nuclear ribonucleoprotein D0	HNRNPD	sp|Q14103|HNRPD_HUMAN Heterogeneous nuclear ribonucleoprotein D0 OS=Homo sapiens OX=9606 GN=HNRNPD PE=1 SV=1	1	8	8	7	6	5	5	7	5	6	5	6	4	4	4	4	5	6	5	5	8	7	6	5	5	7	5	6	5	6	4	4	4	4	5	6	5	5	8	7	5	4
P07900;Q14568;Q58FF6;Q58FG0;Q58FG1	P07900	37;6;6;5;2	22;2;0;2;1	22;2;0;2;1	Heat shock protein HSP 90-alpha	HSP90AA1	sp|P07900|HS90A_HUMAN Heat shock protein HSP 90-alpha OS=Homo sapiens OX=9606 GN=HSP90AA1 PE=1 SV=5	5	37	22	22	31	31	31	31	32	30	30	31	32	30	24	29	27	30	30	33	31	33	17	18	17	17	19	17	17	17	17	16	11	15	15	18	17	20	18	20	17	18
Q15181	Q15181	6	6	6	Inorganic pyrophosphatase	PPA1	sp|Q15181|IPYR_HUMAN Inorganic pyrophosphatase OS=Homo sapiens OX=9606 GN=PPA1 PE=1 SV=2	1	6	6	6	2	3	2	3	1	3	2	2	1	3	0	2	2	2	0	0	5	2	2	3	2	3	1	3	2	2	1	3	0	2	2	2	0	0	5	2	2	3
O43707;Q08043	O43707	42;5	42;5	28;0	Alpha-actinin-4	ACTN4	sp|O43707|ACTN4_HUMAN Alpha-actinin-4 OS=Homo sapiens OX=9606 GN=ACTN4 PE=1 SV=2	2	42	42	28	22	25	22	28	18	21	22	18	20	20	11	16	20	24	25	22	31	31	22	25	22	28	18	21	22	18	20	20	11	16	20	24	25	22	31	31	13	15
P35232	P35232	11	11	11	Prohibitin	PHB	sp|P35232|PHB_HUMAN Prohibitin OS=Homo sapiens OX=9606 GN=PHB PE=1 SV=1	1	11	11	11	5	2	3	4	3	3	2	4	1	3	0	0	1	4	3	2	7	10	5	2	3	4	3	3	2	4	1	3	0	0	1	4	3	2	7	10	5	2
Q15233;Q8WXF1	Q15233	11;1	11;1	10;1	Non-POU domain-containing octamer-binding protein	NONO	sp|Q15233|NONO_HUMAN Non-POU domain-containing octamer-binding protein OS=Homo sapiens OX=9606 GN=NONO PE=1 SV=4	2	11	11	10	3	4	6	7	5	4	4	3	4	2	4	5	4	5	4	5	9	6	3	4	6	7	5	4	4	3	4	2	4	5	4	5	4	5	9	6	2	3
P07195	P07195	16	15	15	L-lactate dehydrogenase B chain	LDHB	sp|P07195|LDHB_HUMAN L-lactate dehydrogenase B chain OS=Homo sapiens OX=9606 GN=LDHB PE=1 SV=2	1	16	15	15	12	12	12	15	13	12	13	12	12	12	11	13	12	12	13	12	14	14	11	11	11	14	12	11	12	11	11	11	10	12	11	11	12	11	13	13	11	11
P46779	P46779	5	5	5	60S ribosomal protein L28	RPL28	sp|P46779|RL28_HUMAN 60S ribosomal protein L28 OS=Homo sapiens OX=9606 GN=RPL28 PE=1 SV=3	1	5	5	5	3	4	3	5	3	5	3	4	2	4	2	3	1	3	2	2	2	2	3	4	3	5	3	5	3	4	2	4	2	3	1	3	2	2	2	2	3	4
Q13509	Q13509	20	9	7	Tubulin beta-3 chain	TUBB3	sp|Q13509|TBB3_HUMAN Tubulin beta-3 chain OS=Homo sapiens OX=9606 GN=TUBB3 PE=1 SV=2	1	20	9	7	14	16	10	18	13	14	15	17	14	13	10	10	13	13	14	15	18	18	6	6	2	7	5	5	6	6	5	4	2	2	5	5	5	6	7	8	5	4
Q00839	Q00839	18	18	18	Heterogeneous nuclear ribonucleoprotein U	HNRNPU	sp|Q00839|HNRPU_HUMAN Heterogeneous nuclear ribonucleoprotein U OS=Homo sapiens OX=9606 GN=HNRNPU PE=1 SV=6	1	18	18	18	8	9	9	9	10	9	10	9	9	8	6	5	8	10	9	7	13	11	8	9	9	9	10	9	10	9	9	8	6	5	8	10	9	7	13	11	8	9
P26038;P35241	P26038	29;10	29;10	20;1	Moesin	MSN	sp|P26038|MOES_HUMAN Moesin OS=Homo sapiens OX=9606 GN=MSN PE=1 SV=3	2	29	29	20	16	21	19	21	15	21	18	16	20	16	16	15	18	23	20	22	22	21	16	21	19	21	15	21	18	16	20	16	16	15	18	23	20	22	22	21	12	15
Q01518	Q01518	15	15	15	Adenylyl cyclase-associated protein 1	CAP1	sp|Q01518|CAP1_HUMAN Adenylyl cyclase-associated protein 1 OS=Homo sapiens OX=9606 GN=CAP1 PE=1 SV=5	1	15	15	15	6	5	7	7	5	6	6	6	4	5	5	6	7	5	5	6	11	10	6	5	7	7	5	6	6	6	4	5	5	6	7	5	5	6	11	10	6	5
P68371	P68371	22	22	1	Tubulin beta-4B chain	TUBB4B	sp|P68371|TBB4B_HUMAN Tubulin beta-4B chain OS=Homo sapiens OX=9606 GN=TUBB4B PE=1 SV=1	1	22	22	1	18	21	18	21	18	18	20	21	18	19	18	18	19	19	20	20	22	21	18	21	18	21	18	18	20	21	18	19	18	18	19	19	20	20	22	21	1	1
O00299	O00299	12	12	12	Chloride intracellular channel protein 1	CLIC1	sp|O00299|CLIC1_HUMAN Chloride intracellular channel protein 1 OS=Homo sapiens OX=9606 GN=CLIC1 PE=1 SV=4	1	12	12	12	8	8	7	7	6	7	7	7	7	6	1	3	5	6	6	7	6	10	8	8	7	7	6	7	7	7	7	6	1	3	5	6	6	7	6	10	8	8
Q02878	Q02878	11	11	11	60S ribosomal protein L6	RPL6	sp|Q02878|RL6_HUMAN 60S ribosomal protein L6 OS=Homo sapiens OX=9606 GN=RPL6 PE=1 SV=3	1	11	11	11	6	6	7	8	6	5	5	7	7	4	3	5	5	5	6	5	7	6	6	6	7	8	6	5	5	7	7	4	3	5	5	5	6	5	7	6	6	6
P13639;Q15029	P13639	41;1	41;1	41;1	Elongation factor 2	EEF2	sp|P13639|EF2_HUMAN Elongation factor 2 OS=Homo sapiens OX=9606 GN=EEF2 PE=1 SV=4	2	41	41	41	33	30	28	33	28	32	27	26	27	25	14	23	26	32	27	30	37	30	33	30	28	33	28	32	27	26	27	25	14	23	26	32	27	30	37	30	33	30
P26368	P26368	4	4	4	Splicing factor U2AF 65 kDa subunit	U2AF2	sp|P26368|U2AF2_HUMAN Splicing factor U2AF 65 kDa subunit OS=Homo sapiens OX=9606 GN=U2AF2 PE=1 SV=4	1	4	4	4	1	1	1	2	1	3	3	2	2	0	0	0	1	1	1	1	2	3	1	1	1	2	1	3	3	2	2	0	0	0	1	1	1	1	2	3	1	1
Q99879;Q99877;Q93079;Q5QNW6;P62807;P58876;P57053;O60814;Q99880;Q96A08	Q99879;Q99877;Q93079;Q5QNW6;P62807;P58876;P57053;O60814;Q99880;Q96A08	8;8;8;8;8;8;8;8;7;4	8;8;8;8;8;8;8;8;7;4	2;2;2;2;2;2;2;2;2;0	Histone H2B type 1-M;Histone H2B type 1-N;Histone H2B type 1-H;Histone H2B type 2-F;Histone H2B type 1-C/E/F/G/I;Histone H2B type 1-D;Histone H2B type F-S;Histone H2B type 1-K;Histone H2B type 1-L;Histone H2B type 1-A	HIST1H2BM;HIST1H2BN;HIST1H2BH;HIST2H2BF;HIST1H2BC;HIST1H2BD;H2BFS;HIST1H2BK;HIST1H2BL;HIST1H2BA	sp|Q99879|H2B1M_HUMAN Histone H2B type 1-M OS=Homo sapiens OX=9606 GN=HIST1H2BM PE=1 SV=3;sp|Q99877|H2B1N_HUMAN Histone H2B type 1-N OS=Homo sapiens OX=9606 GN=HIST1H2BN PE=1 SV=3;sp|Q93079|H2B1H_HUMAN Histone H2B type 1-H OS=Homo sapiens OX=9606 GN=HIST1H	10	8	8	2	8	8	8	8	8	8	8	8	8	8	8	8	8	8	8	8	8	7	8	8	8	8	8	8	8	8	8	8	8	8	8	8	8	8	8	7	2	2
Q9ULV4	Q9ULV4	8	8	8	Coronin-1C	CORO1C	sp|Q9ULV4|COR1C_HUMAN Coronin-1C OS=Homo sapiens OX=9606 GN=CORO1C PE=1 SV=1	1	8	8	8	3	3	4	4	2	3	5	4	4	2	1	1	2	2	4	3	6	7	3	3	4	4	2	3	5	4	4	2	1	1	2	2	4	3	6	7	3	3
P68104;Q5VTE0	P68104;Q5VTE0	22;21	22;21	12;11	Elongation factor 1-alpha 1;Putative elongation factor 1-alpha-like 3	EEF1A1;EEF1A1P5	sp|P68104|EF1A1_HUMAN Elongation factor 1-alpha 1 OS=Homo sapiens OX=9606 GN=EEF1A1 PE=1 SV=1;sp|Q5VTE0|EF1A3_HUMAN Putative elongation factor 1-alpha-like 3 OS=Homo sapiens OX=9606 GN=EEF1A1P5 PE=5 SV=1	2	22	22	12	17	18	18	20	17	18	16	15	14	16	16	16	17	19	17	16	22	20	17	18	18	20	17	18	16	15	14	16	16	16	17	19	17	16	22	20	7	8
P02545	P02545	14	14	13	Prelamin-A/C;Lamin-A/C	LMNA	sp|P02545|LMNA_HUMAN Prelamin-A/C OS=Homo sapiens OX=9606 GN=LMNA PE=1 SV=1	1	14	14	13	8	10	7	11	7	8	9	10	7	8	2	5	6	8	6	5	13	10	8	10	7	11	7	8	9	10	7	8	2	5	6	8	6	5	13	10	7	9
Q15056	Q15056	7	7	7	Eukaryotic translation initiation factor 4H	EIF4H	sp|Q15056|IF4H_HUMAN Eukaryotic translation initiation factor 4H OS=Homo sapiens OX=9606 GN=EIF4H PE=1 SV=5	1	7	7	7	2	2	2	2	2	2	4	4	3	3	0	1	2	3	4	3	4	4	2	2	2	2	2	2	4	4	3	3	0	1	2	3	4	3	4	4	2	2
P35659	P35659	3	3	3	Protein DEK	DEK	sp|P35659|DEK_HUMAN Protein DEK OS=Homo sapiens OX=9606 GN=DEK PE=1 SV=1	1	3	3	3	2	1	1	1	0	1	2	0	2	0	0	0	0	1	1	1	2	1	2	1	1	1	0	1	2	0	2	0	0	0	0	1	1	1	2	1	2	1
P62851	P62851	5	5	5	40S ribosomal protein S25	RPS25	sp|P62851|RS25_HUMAN 40S ribosomal protein S25 OS=Homo sapiens OX=9606 GN=RPS25 PE=1 SV=1	1	5	5	5	4	5	5	3	3	5	3	4	4	4	3	4	4	4	3	4	5	4	4	5	5	3	3	5	3	4	4	4	3	4	4	4	3	4	5	4	4	5
P29401	P29401	18	18	18	Transketolase	TKT	sp|P29401|TKT_HUMAN Transketolase OS=Homo sapiens OX=9606 GN=TKT PE=1 SV=3	1	18	18	18	11	12	12	11	10	13	9	9	10	11	6	10	10	13	12	11	16	11	11	12	12	11	10	13	9	9	10	11	6	10	10	13	12	11	16	11	11	12
P62888	P62888	4	4	4	60S ribosomal protein L30	RPL30	sp|P62888|RL30_HUMAN 60S ribosomal protein L30 OS=Homo sapiens OX=9606 GN=RPL30 PE=1 SV=2	1	4	4	4	2	2	1	2	2	2	2	3	2	1	0	1	2	2	2	3	4	2	2	2	1	2	2	2	2	3	2	1	0	1	2	2	2	3	4	2	2	2
P51991	P51991	8	8	8	Heterogeneous nuclear ribonucleoprotein A3	HNRNPA3	sp|P51991|ROA3_HUMAN Heterogeneous nuclear ribonucleoprotein A3 OS=Homo sapiens OX=9606 GN=HNRNPA3 PE=1 SV=2	1	8	8	8	6	6	4	6	6	6	6	6	5	6	2	4	5	4	5	4	6	7	6	6	4	6	6	6	6	6	5	6	2	4	5	4	5	4	6	7	6	6
Q00610;P53675	Q00610	31;6	31;6	31;6	Clathrin heavy chain 1	CLTC	sp|Q00610|CLH1_HUMAN Clathrin heavy chain 1 OS=Homo sapiens OX=9606 GN=CLTC PE=1 SV=5	2	31	31	31	10	16	13	14	12	15	15	14	15	15	4	8	11	13	13	14	24	19	10	16	13	14	12	15	15	14	15	15	4	8	11	13	13	14	24	19	10	16
P14625;Q58FF3	P14625	31;6	30;6	30;6	Endoplasmin	HSP90B1	sp|P14625|ENPL_HUMAN Endoplasmin OS=Homo sapiens OX=9606 GN=HSP90B1 PE=1 SV=1	2	31	30	30	23	22	20	19	21	22	20	19	17	16	13	13	20	24	21	20	24	28	22	21	19	18	20	21	19	18	16	15	12	12	19	23	20	19	23	27	22	21
P22392;O60361	P22392;O60361	9;6	9;6	5;4	Nucleoside diphosphate kinase B;Putative nucleoside diphosphate kinase	NME2;NME2P1	sp|P22392|NDKB_HUMAN Nucleoside diphosphate kinase B OS=Homo sapiens OX=9606 GN=NME2 PE=1 SV=1;sp|O60361|NDK8_HUMAN Putative nucleoside diphosphate kinase OS=Homo sapiens OX=9606 GN=NME2P1 PE=5 SV=1	2	9	9	5	8	8	8	8	8	8	8	8	8	8	8	8	8	8	8	8	9	8	8	8	8	8	8	8	8	8	8	8	8	8	8	8	8	8	9	8	4	4
P62937;P0DN26;A0A0B4J2A2;A0A075B767;A0A075B759;Q9Y536;F5H284;P0DN37	P62937	14;3;3;3;3;3;3;2	14;3;3;3;3;3;3;2	14;3;3;3;3;3;3;2	Peptidyl-prolyl cis-trans isomerase A;Peptidyl-prolyl cis-trans isomerase A, N-terminally processed	PPIA	sp|P62937|PPIA_HUMAN Peptidyl-prolyl cis-trans isomerase A OS=Homo sapiens OX=9606 GN=PPIA PE=1 SV=2	8	14	14	14	11	14	13	12	13	13	13	13	12	12	11	10	12	12	13	12	14	13	11	14	13	12	13	13	13	13	12	12	11	10	12	12	13	12	14	13	11	14
P09936	P09936	11	11	11	Ubiquitin carboxyl-terminal hydrolase isozyme L1	UCHL1	sp|P09936|UCHL1_HUMAN Ubiquitin carboxyl-terminal hydrolase isozyme L1 OS=Homo sapiens OX=9606 GN=UCHL1 PE=1 SV=2	1	11	11	11	10	10	10	11	10	9	10	9	10	10	9	9	9	10	8	10	11	11	10	10	10	11	10	9	10	9	10	10	9	9	9	10	8	10	11	11	10	10
P08238;Q58FF7	P08238	37;16	37;16	19;5	Heat shock protein HSP 90-beta	HSP90AB1	sp|P08238|HS90B_HUMAN Heat shock protein HSP 90-beta OS=Homo sapiens OX=9606 GN=HSP90AB1 PE=1 SV=4	2	37	37	19	29	30	29	33	29	33	30	32	32	29	24	27	28	29	31	30	29	33	29	30	29	33	29	33	30	32	32	29	24	27	28	29	31	30	29	33	12	14
P07237	P07237	31	31	31	Protein disulfide-isomerase	P4HB	sp|P07237|PDIA1_HUMAN Protein disulfide-isomerase OS=Homo sapiens OX=9606 GN=P4HB PE=1 SV=3	1	31	31	31	24	22	23	23	22	24	20	23	22	20	21	20	23	22	24	21	24	26	24	22	23	23	22	24	20	23	22	20	21	20	23	22	24	21	24	26	24	22
P13797;P13796;Q14651	P13797	4;1;1	4;1;1	4;1;1	Plastin-3	PLS3	sp|P13797|PLST_HUMAN Plastin-3 OS=Homo sapiens OX=9606 GN=PLS3 PE=1 SV=4	3	4	4	4	2	2	1	2	1	1	3	3	3	2	0	1	0	0	0	0	1	2	2	2	1	2	1	1	3	3	3	2	0	1	0	0	0	0	1	2	2	2
P26641	P26641	13	13	13	Elongation factor 1-gamma	EEF1G	sp|P26641|EF1G_HUMAN Elongation factor 1-gamma OS=Homo sapiens OX=9606 GN=EEF1G PE=1 SV=3	1	13	13	13	10	10	6	10	8	10	8	10	7	8	4	6	7	10	8	6	10	11	10	10	6	10	8	10	8	10	7	8	4	6	7	10	8	6	10	11	10	10
P12429	P12429	9	9	9	Annexin A3	ANXA3	sp|P12429|ANXA3_HUMAN Annexin A3 OS=Homo sapiens OX=9606 GN=ANXA3 PE=1 SV=3	1	9	9	9	5	4	4	4	3	6	5	5	4	5	4	4	4	3	3	1	5	3	5	4	4	4	3	6	5	5	4	5	4	4	4	3	3	1	5	3	5	4
P25786	P25786	4	4	4	Proteasome subunit alpha type-1	PSMA1	sp|P25786|PSA1_HUMAN Proteasome subunit alpha type-1 OS=Homo sapiens OX=9606 GN=PSMA1 PE=1 SV=1	1	4	4	4	1	3	2	2	3	4	1	3	2	1	0	2	2	3	2	1	3	3	1	3	2	2	3	4	1	3	2	1	0	2	2	3	2	1	3	3	1	3
P01308;F8WCM5	P01308;F8WCM5	2;1	2;1	2;1	Insulin;Insulin B chain;Insulin A chain;Insulin, isoform 2	INS;INS-IGF2	sp|P01308|INS_HUMAN Insulin OS=Homo sapiens OX=9606 GN=INS PE=1 SV=1;sp|F8WCM5|INSR2_HUMAN Insulin, isoform 2 OS=Homo sapiens OX=9606 GN=INS-IGF2 PE=2 SV=1	2	2	2	2	1	1	2	1	2	2	1	2	1	2	1	1	2	2	1	2	1	1	1	1	2	1	2	2	1	2	1	2	1	1	2	2	1	2	1	1	1	1
P53396	P53396	20	20	20	ATP-citrate synthase	ACLY	sp|P53396|ACLY_HUMAN ATP-citrate synthase OS=Homo sapiens OX=9606 GN=ACLY PE=1 SV=3	1	20	20	20	9	7	5	9	7	12	10	11	9	11	3	6	9	7	7	7	16	10	9	7	5	9	7	12	10	11	9	11	3	6	9	7	7	7	16	10	9	7
P06748	P06748	11	11	11	Nucleophosmin	NPM1	sp|P06748|NPM_HUMAN Nucleophosmin OS=Homo sapiens OX=9606 GN=NPM1 PE=1 SV=2	1	11	11	11	8	8	8	10	9	9	10	8	10	10	8	9	9	10	10	8	10	10	8	8	8	10	9	9	10	8	10	10	8	9	9	10	10	8	10	10	8	8
P40926	P40926	11	11	11	Malate dehydrogenase, mitochondrial	MDH2	sp|P40926|MDHM_HUMAN Malate dehydrogenase, mitochondrial OS=Homo sapiens OX=9606 GN=MDH2 PE=1 SV=3	1	11	11	11	5	5	3	6	4	5	5	4	3	3	1	3	3	4	4	4	7	5	5	5	3	6	4	5	5	4	3	3	1	3	3	4	4	4	7	5	5	5
P67809;P16989	P67809	5;2	5;2	3;0	Nuclease-sensitive element-binding protein 1	YBX1	sp|P67809|YBOX1_HUMAN Nuclease-sensitive element-binding protein 1 OS=Homo sapiens OX=9606 GN=YBX1 PE=1 SV=3	2	5	5	3	2	2	2	2	2	2	2	1	3	1	0	1	3	3	2	2	4	4	2	2	2	2	2	2	2	1	3	1	0	1	3	3	2	2	4	4	0	0
P62906	P62906	6	6	6	60S ribosomal protein L10a	RPL10A	sp|P62906|RL10A_HUMAN 60S ribosomal protein L10a OS=Homo sapiens OX=9606 GN=RPL10A PE=1 SV=2	1	6	6	6	5	5	5	6	4	6	4	5	5	5	3	4	5	5	6	3	5	6	5	5	5	6	4	6	4	5	5	5	3	4	5	5	6	3	5	6	5	5
P48643	P48643	7	7	7	T-complex protein 1 subunit epsilon	CCT5	sp|P48643|TCPE_HUMAN T-complex protein 1 subunit epsilon OS=Homo sapiens OX=9606 GN=CCT5 PE=1 SV=1	1	7	7	7	3	3	1	2	1	2	3	2	2	1	0	1	1	2	3	2	5	6	3	3	1	2	1	2	3	2	2	1	0	1	1	2	3	2	5	6	3	3
P55072	P55072	22	22	22	Transitional endoplasmic reticulum ATPase	VCP	sp|P55072|TERA_HUMAN Transitional endoplasmic reticulum ATPase OS=Homo sapiens OX=9606 GN=VCP PE=1 SV=4	1	22	22	22	8	9	9	12	8	11	10	11	8	10	1	3	7	5	6	5	15	10	8	9	9	12	8	11	10	11	8	10	1	3	7	5	6	5	15	10	8	9
P07108	P07108	3	3	3	Acyl-CoA-binding protein	DBI	sp|P07108|ACBP_HUMAN Acyl-CoA-binding protein OS=Homo sapiens OX=9606 GN=DBI PE=1 SV=2	1	3	3	3	3	3	3	3	3	3	3	3	3	3	3	3	3	3	3	3	3	3	3	3	3	3	3	3	3	3	3	3	3	3	3	3	3	3	3	3	3	3
P11940;Q9H361;Q4VXU2;Q13310;Q5JQF8;Q96DU9	P11940;Q9H361	14;9;3;3;1;1	14;9;3;3;1;1	14;9;3;3;1;1	Polyadenylate-binding protein 1;Polyadenylate-binding protein 3	PABPC1;PABPC3	sp|P11940|PABP1_HUMAN Polyadenylate-binding protein 1 OS=Homo sapiens OX=9606 GN=PABPC1 PE=1 SV=2;sp|Q9H361|PABP3_HUMAN Polyadenylate-binding protein 3 OS=Homo sapiens OX=9606 GN=PABPC3 PE=1 SV=2	6	14	14	14	4	6	3	7	2	5	4	3	4	2	0	1	4	4	4	4	8	7	4	6	3	7	2	5	4	3	4	2	0	1	4	4	4	4	8	7	4	6
Q9BVA1;Q13885	Q9BVA1;Q13885	18;18	2;2	2;2	Tubulin beta-2B chain;Tubulin beta-2A chain	TUBB2B;TUBB2A	sp|Q9BVA1|TBB2B_HUMAN Tubulin beta-2B chain OS=Homo sapiens OX=9606 GN=TUBB2B PE=1 SV=1;sp|Q13885|TBB2A_HUMAN Tubulin beta-2A chain OS=Homo sapiens OX=9606 GN=TUBB2A PE=1 SV=1	2	18	2	2	14	17	14	17	13	15	15	17	14	14	12	12	14	15	16	16	18	17	2	2	2	2	1	2	1	2	2	1	0	0	1	2	2	2	2	2	2	2
O75083	O75083	19	19	19	WD repeat-containing protein 1	WDR1	sp|O75083|WDR1_HUMAN WD repeat-containing protein 1 OS=Homo sapiens OX=9606 GN=WDR1 PE=1 SV=4	1	19	19	19	8	11	10	10	6	8	7	10	6	8	6	5	10	7	6	7	13	13	8	11	10	10	6	8	7	10	6	8	6	5	10	7	6	7	13	13	8	11
P02795;P80297;P13640;Q8N339;P80294;P04731	P02795;P80297;P13640	3;2;2;1;1;1	3;2;2;1;1;1	2;1;1;0;1;1	Metallothionein-2;Metallothionein-1X;Metallothionein-1G	MT2A;MT1X;MT1G	sp|P02795|MT2_HUMAN Metallothionein-2 OS=Homo sapiens OX=9606 GN=MT2A PE=1 SV=1;sp|P80297|MT1X_HUMAN Metallothionein-1X OS=Homo sapiens OX=9606 GN=MT1X PE=1 SV=1;sp|P13640|MT1G_HUMAN Metallothionein-1G OS=Homo sapiens OX=9606 GN=MT1G PE=1 SV=2	6	3	3	2	3	3	2	3	2	2	2	2	2	2	2	2	3	2	3	3	2	3	3	3	2	3	2	2	2	2	2	2	2	2	3	2	3	3	2	3	2	2
P15531	P15531	6	2	2	Nucleoside diphosphate kinase A	NME1	sp|P15531|NDKA_HUMAN Nucleoside diphosphate kinase A OS=Homo sapiens OX=9606 GN=NME1 PE=1 SV=1	1	6	2	2	6	6	6	6	6	6	6	6	6	6	6	6	6	6	6	6	6	6	2	2	2	2	2	2	2	2	2	2	2	2	2	2	2	2	2	2	2	2
P38159;Q96E39	P38159;Q96E39	8;4	8;4	8;4	RNA-binding motif protein, X chromosome;RNA-binding motif protein, X chromosome, N-terminally processed;RNA binding motif protein, X-linked-like-1	RBMX;RBMXL1	sp|P38159|RBMX_HUMAN RNA-binding motif protein, X chromosome OS=Homo sapiens OX=9606 GN=RBMX PE=1 SV=3;sp|Q96E39|RMXL1_HUMAN RNA binding motif protein, X-linked-like-1 OS=Homo sapiens OX=9606 GN=RBMXL1 PE=1 SV=1	2	8	8	8	3	3	5	4	4	4	3	5	2	2	0	2	3	3	2	2	6	6	3	3	5	4	4	4	3	5	2	2	0	2	3	3	2	2	6	6	3	3
P18124	P18124	7	7	7	60S ribosomal protein L7	RPL7	sp|P18124|RL7_HUMAN 60S ribosomal protein L7 OS=Homo sapiens OX=9606 GN=RPL7 PE=1 SV=1	1	7	7	7	3	4	4	3	3	5	3	3	4	3	1	2	3	3	3	2	6	4	3	4	4	3	3	5	3	3	4	3	1	2	3	3	3	2	6	4	3	4
P37802;Q9UI15	P37802	14;1	14;1	14;1	Transgelin-2	TAGLN2	sp|P37802|TAGL2_HUMAN Transgelin-2 OS=Homo sapiens OX=9606 GN=TAGLN2 PE=1 SV=3	2	14	14	14	12	10	10	13	10	12	10	10	10	10	9	9	11	12	11	9	14	14	12	10	10	13	10	12	10	10	10	10	9	9	11	12	11	9	14	14	12	10
P50395;P31150	P50395	7;2	7;2	7;2	Rab GDP dissociation inhibitor beta	GDI2	sp|P50395|GDIB_HUMAN Rab GDP dissociation inhibitor beta OS=Homo sapiens OX=9606 GN=GDI2 PE=1 SV=2	2	7	7	7	2	2	2	3	0	3	3	2	0	2	0	0	0	2	1	3	6	6	2	2	2	3	0	3	3	2	0	2	0	0	0	2	1	3	6	6	2	2
Q9Y3U8	Q9Y3U8	3	3	3	60S ribosomal protein L36	RPL36	sp|Q9Y3U8|RL36_HUMAN 60S ribosomal protein L36 OS=Homo sapiens OX=9606 GN=RPL36 PE=1 SV=3	1	3	3	3	1	1	1	2	1	1	1	2	1	1	0	0	1	0	0	1	3	2	1	1	1	2	1	1	1	2	1	1	0	0	1	0	0	1	3	2	1	1
P62899	P62899	4	4	4	60S ribosomal protein L31	RPL31	sp|P62899|RL31_HUMAN 60S ribosomal protein L31 OS=Homo sapiens OX=9606 GN=RPL31 PE=1 SV=1	1	4	4	4	4	4	4	4	2	4	3	2	4	2	1	1	3	4	4	4	4	4	4	4	4	4	2	4	3	2	4	2	1	1	3	4	4	4	4	4	4	4
P55060	P55060	7	7	7	Exportin-2	CSE1L	sp|P55060|XPO2_HUMAN Exportin-2 OS=Homo sapiens OX=9606 GN=CSE1L PE=1 SV=3	1	7	7	7	1	2	1	3	1	3	4	3	3	2	0	0	1	2	2	0	4	3	1	2	1	3	1	3	4	3	3	2	0	0	1	2	2	0	4	3	1	2
P61978	P61978	22	22	22	Heterogeneous nuclear ribonucleoprotein K	HNRNPK	sp|P61978|HNRPK_HUMAN Heterogeneous nuclear ribonucleoprotein K OS=Homo sapiens OX=9606 GN=HNRNPK PE=1 SV=1	1	22	22	22	16	15	15	16	14	17	14	15	13	16	14	14	16	19	15	15	20	18	16	15	15	16	14	17	14	15	13	16	14	14	16	19	15	15	20	18	16	15
Q01130;Q9BRL6	Q01130;Q9BRL6	4;2	4;2	4;2	Serine/arginine-rich splicing factor 2;Serine/arginine-rich splicing factor 8	SRSF2;SRSF8	sp|Q01130|SRSF2_HUMAN Serine/arginine-rich splicing factor 2 OS=Homo sapiens OX=9606 GN=SRSF2 PE=1 SV=4;sp|Q9BRL6|SRSF8_HUMAN Serine/arginine-rich splicing factor 8 OS=Homo sapiens OX=9606 GN=SRSF8 PE=1 SV=1	2	4	4	4	3	2	1	3	1	2	2	2	2	1	0	0	0	1	2	0	3	3	3	2	1	3	1	2	2	2	2	1	0	0	0	1	2	0	3	3	3	2
P42771;P42772	P42771;P42772	2;1	2;1	2;1	Cyclin-dependent kinase inhibitor 2A;Cyclin-dependent kinase 4 inhibitor B	CDKN2A;CDKN2B	sp|P42771|CDN2A_HUMAN Cyclin-dependent kinase inhibitor 2A OS=Homo sapiens OX=9606 GN=CDKN2A PE=1 SV=2;sp|P42772|CDN2B_HUMAN Cyclin-dependent kinase 4 inhibitor B OS=Homo sapiens OX=9606 GN=CDKN2B PE=1 SV=1	2	2	2	2	2	2	2	2	2	2	2	2	2	2	1	1	1	2	2	2	2	2	2	2	2	2	2	2	2	2	2	2	1	1	1	2	2	2	2	2	2	2
P61604	P61604	8	8	8	10 kDa heat shock protein, mitochondrial	HSPE1	sp|P61604|CH10_HUMAN 10 kDa heat shock protein, mitochondrial OS=Homo sapiens OX=9606 GN=HSPE1 PE=1 SV=2	1	8	8	8	7	7	7	7	7	7	6	6	7	6	7	7	7	7	7	7	8	7	7	7	7	7	7	7	6	6	7	6	7	7	7	7	7	7	8	7	7	7
P62857	P62857	3	3	3	40S ribosomal protein S28	RPS28	sp|P62857|RS28_HUMAN 40S ribosomal protein S28 OS=Homo sapiens OX=9606 GN=RPS28 PE=1 SV=1	1	3	3	3	2	2	2	3	2	2	3	3	3	2	1	2	2	2	2	2	3	3	2	2	2	3	2	2	3	3	3	2	1	2	2	2	2	2	3	3	2	2
P06753	P06753	14	6	4	Tropomyosin alpha-3 chain	TPM3	sp|P06753|TPM3_HUMAN Tropomyosin alpha-3 chain OS=Homo sapiens OX=9606 GN=TPM3 PE=1 SV=2	1	14	6	4	10	11	9	10	11	10	8	10	10	9	8	9	11	11	9	10	12	14	4	5	4	4	5	4	2	3	3	3	3	4	5	5	3	4	6	6	4	4
P00441	P00441	4	4	4	Superoxide dismutase [Cu-Zn]	SOD1	sp|P00441|SODC_HUMAN Superoxide dismutase [Cu-Zn] OS=Homo sapiens OX=9606 GN=SOD1 PE=1 SV=2	1	4	4	4	3	3	3	3	3	3	3	2	3	3	2	2	3	3	3	3	3	3	3	3	3	3	3	3	3	2	3	3	2	2	3	3	3	3	3	3	3	3
P18085	P18085	8	8	4	ADP-ribosylation factor 4	ARF4	sp|P18085|ARF4_HUMAN ADP-ribosylation factor 4 OS=Homo sapiens OX=9606 GN=ARF4 PE=1 SV=3	1	8	8	4	1	3	1	3	2	3	4	1	1	3	0	1	3	2	3	2	5	6	1	3	1	3	2	3	4	1	1	3	0	1	3	2	3	2	5	6	0	1
P62942	P62942	2	2	2	Peptidyl-prolyl cis-trans isomerase FKBP1A	FKBP1A	sp|P62942|FKB1A_HUMAN Peptidyl-prolyl cis-trans isomerase FKBP1A OS=Homo sapiens OX=9606 GN=FKBP1A PE=1 SV=2	1	2	2	2	2	2	2	2	2	2	2	1	2	2	1	2	2	2	2	2	2	2	2	2	2	2	2	2	2	1	2	2	1	2	2	2	2	2	2	2	2	2
P62280	P62280	9	9	9	40S ribosomal protein S11	RPS11	sp|P62280|RS11_HUMAN 40S ribosomal protein S11 OS=Homo sapiens OX=9606 GN=RPS11 PE=1 SV=3	1	9	9	9	7	8	8	7	8	5	2	5	8	6	3	4	7	7	7	6	7	7	7	8	8	7	8	5	2	5	8	6	3	4	7	7	7	6	7	7	7	8
Q12906	Q12906	7	7	7	Interleukin enhancer-binding factor 3	ILF3	sp|Q12906|ILF3_HUMAN Interleukin enhancer-binding factor 3 OS=Homo sapiens OX=9606 GN=ILF3 PE=1 SV=3	1	7	7	7	2	4	2	4	2	1	3	1	1	1	1	1	3	3	3	3	5	5	2	4	2	4	2	1	3	1	1	1	1	1	3	3	3	3	5	5	2	4
P30086	P30086	5	5	5	Phosphatidylethanolamine-binding protein 1;Hippocampal cholinergic neurostimulating peptide	PEBP1	sp|P30086|PEBP1_HUMAN Phosphatidylethanolamine-binding protein 1 OS=Homo sapiens OX=9606 GN=PEBP1 PE=1 SV=3	1	5	5	5	2	3	2	2	2	2	2	2	2	2	1	2	2	2	2	2	4	4	2	3	2	2	2	2	2	2	2	2	1	2	2	2	2	2	4	4	2	3
P31948	P31948	6	6	6	Stress-induced-phosphoprotein 1	STIP1	sp|P31948|STIP1_HUMAN Stress-induced-phosphoprotein 1 OS=Homo sapiens OX=9606 GN=STIP1 PE=1 SV=1	1	6	6	6	1	1	1	2	1	1	2	2	1	0	0	0	0	0	3	1	2	4	1	1	1	2	1	1	2	2	1	0	0	0	0	0	3	1	2	4	1	1
P63241;Q6IS14;Q9GZV4	P63241;Q6IS14	10;5;4	10;5;4	10;5;4	Eukaryotic translation initiation factor 5A-1;Eukaryotic translation initiation factor 5A-1-like	EIF5A;EIF5AL1	sp|P63241|IF5A1_HUMAN Eukaryotic translation initiation factor 5A-1 OS=Homo sapiens OX=9606 GN=EIF5A PE=1 SV=2;sp|Q6IS14|IF5AL_HUMAN Eukaryotic translation initiation factor 5A-1-like OS=Homo sapiens OX=9606 GN=EIF5AL1 PE=2 SV=2	3	10	10	10	6	6	5	6	5	6	6	6	7	5	4	4	6	6	6	7	8	5	6	6	5	6	5	6	6	6	7	5	4	4	6	6	6	7	8	5	6	6
P30044	P30044	7	7	7	Peroxiredoxin-5, mitochondrial	PRDX5	sp|P30044|PRDX5_HUMAN Peroxiredoxin-5, mitochondrial OS=Homo sapiens OX=9606 GN=PRDX5 PE=1 SV=4	1	7	7	7	1	3	2	4	2	3	2	3	3	3	0	1	1	2	2	3	5	5	1	3	2	4	2	3	2	3	3	3	0	1	1	2	2	3	5	5	1	3
P19105;O14950	P19105;O14950	8;8	8;8	3;3	Myosin regulatory light chain 12A;Myosin regulatory light chain 12B	MYL12A;MYL12B	sp|P19105|ML12A_HUMAN Myosin regulatory light chain 12A OS=Homo sapiens OX=9606 GN=MYL12A PE=1 SV=2;sp|O14950|ML12B_HUMAN Myosin regulatory light chain 12B OS=Homo sapiens OX=9606 GN=MYL12B PE=1 SV=2	2	8	8	3	7	6	6	8	7	7	7	5	7	6	4	7	6	8	7	7	6	8	7	6	6	8	7	7	7	5	7	6	4	7	6	8	7	7	6	8	2	3
Q99878;Q96KK5;Q9BTM1;Q16777;Q6FI13;P20671;P0C0S8;Q93077;Q7L7L0;P04908;REV__Q8NB25	Q99878;Q96KK5;Q9BTM1;Q16777;Q6FI13;P20671;P0C0S8;Q93077;Q7L7L0;P04908	5;5;5;5;5;5;5;4;4;4;1	5;5;5;5;5;5;5;4;4;4;1	2;2;2;2;2;2;2;1;1;1;0	Histone H2A type 1-J;Histone H2A type 1-H;Histone H2A.J;Histone H2A type 2-C;Histone H2A type 2-A;Histone H2A type 1-D;Histone H2A type 1;Histone H2A type 1-C;Histone H2A type 3;Histone H2A type 1-B/E	HIST1H2AJ;HIST1H2AH;H2AFJ;HIST2H2AC;HIST2H2AA3;HIST1H2AD;HIST1H2AG;HIST1H2AC;HIST3H2A;HIST1H2AB	sp|Q99878|H2A1J_HUMAN Histone H2A type 1-J OS=Homo sapiens OX=9606 GN=HIST1H2AJ PE=1 SV=3;sp|Q96KK5|H2A1H_HUMAN Histone H2A type 1-H OS=Homo sapiens OX=9606 GN=HIST1H2AH PE=1 SV=3;sp|Q9BTM1|H2AJ_HUMAN Histone H2A.J OS=Homo sapiens OX=9606 GN=H2AFJ PE=1 SV=	11	5	5	2	4	5	5	5	3	4	4	4	4	4	3	2	5	4	4	3	4	4	4	5	5	5	3	4	4	4	4	4	3	2	5	4	4	3	4	4	1	2
P12956	P12956	18	18	18	X-ray repair cross-complementing protein 6	XRCC6	sp|P12956|XRCC6_HUMAN X-ray repair cross-complementing protein 6 OS=Homo sapiens OX=9606 GN=XRCC6 PE=1 SV=2	1	18	18	18	9	8	7	10	7	10	11	9	7	11	3	6	6	8	6	6	15	15	9	8	7	10	7	10	11	9	7	11	3	6	6	8	6	6	15	15	9	8
Q14697	Q14697	14	14	14	Neutral alpha-glucosidase AB	GANAB	sp|Q14697|GANAB_HUMAN Neutral alpha-glucosidase AB OS=Homo sapiens OX=9606 GN=GANAB PE=1 SV=3	1	14	14	14	2	2	2	1	2	2	2	1	2	1	0	1	2	3	4	4	10	9	2	2	2	1	2	2	2	1	2	1	0	1	2	3	4	4	10	9	2	2
P04632	P04632	3	3	3	Calpain small subunit 1	CAPNS1	sp|P04632|CPNS1_HUMAN Calpain small subunit 1 OS=Homo sapiens OX=9606 GN=CAPNS1 PE=1 SV=1	1	3	3	3	1	1	1	3	0	0	2	2	0	0	0	0	0	0	1	0	2	3	1	1	1	3	0	0	2	2	0	0	0	0	0	0	1	0	2	3	1	1
P18206	P18206	40	40	40	Vinculin	VCL	sp|P18206|VINC_HUMAN Vinculin OS=Homo sapiens OX=9606 GN=VCL PE=1 SV=4	1	40	40	40	20	22	18	20	17	17	19	16	15	12	4	12	15	19	16	20	31	33	20	22	18	20	17	17	19	16	15	12	4	12	15	19	16	20	31	33	20	22
Q71UI9;P0C0S5	Q71UI9;P0C0S5	4;4	2;2	2;2	Histone H2A.V;Histone H2A.Z	H2AFV;H2AFZ	sp|Q71UI9|H2AV_HUMAN Histone H2A.V OS=Homo sapiens OX=9606 GN=H2AFV PE=1 SV=3;sp|P0C0S5|H2AZ_HUMAN Histone H2A.Z OS=Homo sapiens OX=9606 GN=H2AFZ PE=1 SV=2	2	4	2	2	3	3	3	3	2	3	4	3	3	4	3	3	3	4	4	3	4	4	1	1	1	1	1	1	2	1	1	2	1	2	1	2	2	1	2	2	1	1
P12004	P12004	9	9	9	Proliferating cell nuclear antigen	PCNA	sp|P12004|PCNA_HUMAN Proliferating cell nuclear antigen OS=Homo sapiens OX=9606 GN=PCNA PE=1 SV=1	1	9	9	9	5	5	5	6	4	6	6	7	8	5	4	4	2	4	5	5	6	5	5	5	5	6	4	6	6	7	8	5	4	4	2	4	5	5	6	5	5	5
O14818;Q8TAA3	O14818	7;3	7;3	7;3	Proteasome subunit alpha type-7	PSMA7	sp|O14818|PSA7_HUMAN Proteasome subunit alpha type-7 OS=Homo sapiens OX=9606 GN=PSMA7 PE=1 SV=1	2	7	7	7	3	2	0	4	0	1	2	3	0	0	0	0	1	2	1	0	6	6	3	2	0	4	0	1	2	3	0	0	0	0	1	2	1	0	6	6	3	2
P24534	P24534	7	7	7	Elongation factor 1-beta	EEF1B2	sp|P24534|EF1B_HUMAN Elongation factor 1-beta OS=Homo sapiens OX=9606 GN=EEF1B2 PE=1 SV=3	1	7	7	7	6	4	5	6	4	5	4	6	5	4	1	2	4	4	4	5	6	6	6	4	5	6	4	5	4	6	5	4	1	2	4	4	4	5	6	6	6	4
Q99439	Q99439	5	5	4	Calponin-2	CNN2	sp|Q99439|CNN2_HUMAN Calponin-2 OS=Homo sapiens OX=9606 GN=CNN2 PE=1 SV=4	1	5	5	4	3	3	3	3	3	3	2	2	2	1	0	1	3	3	3	3	3	4	3	3	3	3	3	3	2	2	2	1	0	1	3	3	3	3	3	4	2	2
P29692	P29692	6	6	6	Elongation factor 1-delta	EEF1D	sp|P29692|EF1D_HUMAN Elongation factor 1-delta OS=Homo sapiens OX=9606 GN=EEF1D PE=1 SV=5	1	6	6	6	4	5	2	5	4	5	4	5	3	3	2	3	3	3	4	4	5	5	4	5	2	5	4	5	4	5	3	3	2	3	3	3	4	4	5	5	4	5
P39019	P39019	10	10	10	40S ribosomal protein S19	RPS19	sp|P39019|RS19_HUMAN 40S ribosomal protein S19 OS=Homo sapiens OX=9606 GN=RPS19 PE=1 SV=2	1	10	10	10	8	6	5	6	5	7	5	6	5	5	4	5	6	5	6	6	8	7	8	6	5	6	5	7	5	6	5	5	4	5	6	5	6	6	8	7	8	6
P04792	P04792	11	11	11	Heat shock protein beta-1	HSPB1	sp|P04792|HSPB1_HUMAN Heat shock protein beta-1 OS=Homo sapiens OX=9606 GN=HSPB1 PE=1 SV=2	1	11	11	11	9	10	10	10	9	10	8	9	10	9	9	8	9	10	10	10	10	10	9	10	10	10	9	10	8	9	10	9	9	8	9	10	10	10	10	10	9	10
P14866;Q8WVV9	P14866	6;1	6;1	6;1	Heterogeneous nuclear ribonucleoprotein L	HNRNPL	sp|P14866|HNRPL_HUMAN Heterogeneous nuclear ribonucleoprotein L OS=Homo sapiens OX=9606 GN=HNRNPL PE=1 SV=2	2	6	6	6	4	2	3	2	0	3	1	3	3	1	1	1	1	3	2	1	3	4	4	2	3	2	0	3	1	3	3	1	1	1	1	3	2	1	3	4	4	2
P38646	P38646	14	14	14	Stress-70 protein, mitochondrial	HSPA9	sp|P38646|GRP75_HUMAN Stress-70 protein, mitochondrial OS=Homo sapiens OX=9606 GN=HSPA9 PE=1 SV=2	1	14	14	14	2	5	2	4	3	3	4	5	3	4	0	1	4	3	2	2	7	7	2	5	2	4	3	3	4	5	3	4	0	1	4	3	2	2	7	7	2	5
Q08211	Q08211	10	10	10	ATP-dependent RNA helicase A	DHX9	sp|Q08211|DHX9_HUMAN ATP-dependent RNA helicase A OS=Homo sapiens OX=9606 GN=DHX9 PE=1 SV=4	1	10	10	10	4	5	1	5	3	5	4	5	2	2	0	1	1	3	2	1	5	5	4	5	1	5	3	5	4	5	2	2	0	1	1	3	2	1	5	5	4	5
Q3ZCM7	Q3ZCM7	11	2	2	Tubulin beta-8 chain	TUBB8	sp|Q3ZCM7|TBB8_HUMAN Tubulin beta-8 chain OS=Homo sapiens OX=9606 GN=TUBB8 PE=1 SV=2	1	11	2	2	7	10	7	11	8	9	9	11	8	8	7	7	7	8	8	8	11	10	1	2	2	2	2	2	2	2	2	1	1	1	1	2	1	1	2	2	1	2
Q01082	Q01082	30	30	28	Spectrin beta chain, non-erythrocytic 1	SPTBN1	sp|Q01082|SPTB2_HUMAN Spectrin beta chain, non-erythrocytic 1 OS=Homo sapiens OX=9606 GN=SPTBN1 PE=1 SV=2	1	30	30	28	5	7	1	6	5	8	5	6	3	2	0	1	2	3	4	6	17	14	5	7	1	6	5	8	5	6	3	2	0	1	2	3	4	6	17	14	5	7
Q07955	Q07955	4	4	4	Serine/arginine-rich splicing factor 1	SRSF1	sp|Q07955|SRSF1_HUMAN Serine/arginine-rich splicing factor 1 OS=Homo sapiens OX=9606 GN=SRSF1 PE=1 SV=2	1	4	4	4	2	1	1	2	0	1	3	1	1	2	0	0	1	0	1	1	1	3	2	1	1	2	0	1	3	1	1	2	0	0	1	0	1	1	1	3	2	1
P30050	P30050	6	6	6	60S ribosomal protein L12	RPL12	sp|P30050|RL12_HUMAN 60S ribosomal protein L12 OS=Homo sapiens OX=9606 GN=RPL12 PE=1 SV=1	1	6	6	6	6	6	5	6	5	6	4	5	6	6	4	5	6	6	6	5	5	6	6	6	5	6	5	6	4	5	6	6	4	5	6	6	6	5	5	6	6	6
P18621	P18621	7	7	7	60S ribosomal protein L17	RPL17	sp|P18621|RL17_HUMAN 60S ribosomal protein L17 OS=Homo sapiens OX=9606 GN=RPL17 PE=1 SV=3	1	7	7	7	6	5	6	5	5	6	6	6	6	6	1	3	5	4	5	4	7	5	6	5	6	5	5	6	6	6	6	6	1	3	5	4	5	4	7	5	6	5
P23246	P23246	10	9	9	Splicing factor, proline- and glutamine-rich	SFPQ	sp|P23246|SFPQ_HUMAN Splicing factor, proline- and glutamine-rich OS=Homo sapiens OX=9606 GN=SFPQ PE=1 SV=2	1	10	9	9	2	3	2	5	2	4	6	4	2	3	3	2	1	5	2	3	3	2	1	2	1	4	1	3	5	3	1	2	2	1	0	4	1	2	2	1	1	2
P62753	P62753	5	5	5	40S ribosomal protein S6	RPS6	sp|P62753|RS6_HUMAN 40S ribosomal protein S6 OS=Homo sapiens OX=9606 GN=RPS6 PE=1 SV=1	1	5	5	5	5	3	3	5	2	4	3	4	4	3	2	3	2	3	2	4	4	4	5	3	3	5	2	4	3	4	4	3	2	3	2	3	2	4	4	4	5	3
P11021	P11021	25	23	23	78 kDa glucose-regulated protein	HSPA5	sp|P11021|BIP_HUMAN Endoplasmic reticulum chaperone BiP OS=Homo sapiens OX=9606 GN=HSPA5 PE=1 SV=2	1	25	23	23	21	21	17	20	19	20	18	20	18	18	11	18	19	17	19	18	21	24	19	19	15	18	17	18	17	18	16	16	9	16	17	15	17	16	19	22	19	19
Q92688	Q92688	4	4	3	Acidic leucine-rich nuclear phosphoprotein 32 family member B	ANP32B	sp|Q92688|AN32B_HUMAN Acidic leucine-rich nuclear phosphoprotein 32 family member B OS=Homo sapiens OX=9606 GN=ANP32B PE=1 SV=1	1	4	4	3	2	3	2	2	2	3	3	3	3	3	3	3	2	2	2	2	3	3	2	3	2	2	2	3	3	3	3	3	3	3	2	2	2	2	3	3	2	3
P42766	P42766	2	2	2	60S ribosomal protein L35	RPL35	sp|P42766|RL35_HUMAN 60S ribosomal protein L35 OS=Homo sapiens OX=9606 GN=RPL35 PE=1 SV=2	1	2	2	2	1	1	1	2	1	1	2	2	2	2	0	0	0	0	0	0	1	1	1	1	1	2	1	1	2	2	2	2	0	0	0	0	0	0	1	1	1	1
P27635;Q96L21	P27635;Q96L21	5;3	5;3	5;3	60S ribosomal protein L10;60S ribosomal protein L10-like	RPL10;RPL10L	sp|P27635|RL10_HUMAN 60S ribosomal protein L10 OS=Homo sapiens OX=9606 GN=RPL10 PE=1 SV=4;sp|Q96L21|RL10L_HUMAN 60S ribosomal protein L10-like OS=Homo sapiens OX=9606 GN=RPL10L PE=1 SV=3	2	5	5	5	1	0	2	2	1	1	0	2	1	1	1	2	1	1	1	0	4	2	1	0	2	2	1	1	0	2	1	1	1	2	1	1	1	0	4	2	1	0
Q15691	Q15691	4	4	4	Microtubule-associated protein RP/EB family member 1	MAPRE1	sp|Q15691|MARE1_HUMAN Microtubule-associated protein RP/EB family member 1 OS=Homo sapiens OX=9606 GN=MAPRE1 PE=1 SV=3	1	4	4	4	4	2	0	3	2	3	3	1	2	2	0	0	0	1	1	0	2	3	4	2	0	3	2	3	3	1	2	2	0	0	0	1	1	0	2	3	4	2
P11586	P11586	10	10	10	C-1-tetrahydrofolate synthase, cytoplasmic;Methylenetetrahydrofolate dehydrogenase;Methenyltetrahydrofolate cyclohydrolase;Formyltetrahydrofolate synthetase;C-1-tetrahydrofolate synthase, cytoplasmic, N-terminally processed	MTHFD1	sp|P11586|C1TC_HUMAN C-1-tetrahydrofolate synthase, cytoplasmic OS=Homo sapiens OX=9606 GN=MTHFD1 PE=1 SV=3	1	10	10	10	2	3	1	3	1	3	2	5	1	2	0	0	0	1	0	0	5	6	2	3	1	3	1	3	2	5	1	2	0	0	0	1	0	0	5	6	2	3
P05388;Q8NHW5	P05388;Q8NHW5	11;8	11;8	11;8	60S acidic ribosomal protein P0;60S acidic ribosomal protein P0-like	RPLP0;RPLP0P6	sp|P05388|RLA0_HUMAN 60S acidic ribosomal protein P0 OS=Homo sapiens OX=9606 GN=RPLP0 PE=1 SV=1;sp|Q8NHW5|RLA0L_HUMAN 60S acidic ribosomal protein P0-like OS=Homo sapiens OX=9606 GN=RPLP0P6 PE=5 SV=1	2	11	11	11	6	8	6	10	7	9	8	5	6	6	2	4	8	9	7	6	9	9	6	8	6	10	7	9	8	5	6	6	2	4	8	9	7	6	9	9	6	8
P63244	P63244	18	18	18	Guanine nucleotide-binding protein subunit beta-2-like 1;Guanine nucleotide-binding protein subunit beta-2-like 1, N-terminally processed	GNB2L1	sp|P63244|RACK1_HUMAN Receptor of activated protein C kinase 1 OS=Homo sapiens OX=9606 GN=RACK1 PE=1 SV=3	1	18	18	18	8	9	6	9	9	9	6	9	4	3	3	2	5	7	6	5	8	9	8	9	6	9	9	9	6	9	4	3	3	2	5	7	6	5	8	9	8	9
P15880	P15880	10	10	10	40S ribosomal protein S2	RPS2	sp|P15880|RS2_HUMAN 40S ribosomal protein S2 OS=Homo sapiens OX=9606 GN=RPS2 PE=1 SV=2	1	10	10	10	8	7	8	9	6	8	6	7	5	7	2	4	6	7	6	7	9	9	8	7	8	9	6	8	6	7	5	7	2	4	6	7	6	7	9	9	8	7
P39023;Q92901	P39023	12;2	12;2	12;2	60S ribosomal protein L3	RPL3	sp|P39023|RL3_HUMAN 60S ribosomal protein L3 OS=Homo sapiens OX=9606 GN=RPL3 PE=1 SV=2	2	12	12	12	6	5	4	3	4	6	6	5	3	1	2	5	2	3	4	2	7	5	6	5	4	3	4	6	6	5	3	1	2	5	2	3	4	2	7	5	6	5
Q13838;O00148	Q13838;O00148	9;7	9;7	9;7	Spliceosome RNA helicase DDX39B;ATP-dependent RNA helicase DDX39A	DDX39B;DDX39A	sp|Q13838|DX39B_HUMAN Spliceosome RNA helicase DDX39B OS=Homo sapiens OX=9606 GN=DDX39B PE=1 SV=1;sp|O00148|DX39A_HUMAN ATP-dependent RNA helicase DDX39A OS=Homo sapiens OX=9606 GN=DDX39A PE=1 SV=2	2	9	9	9	5	5	5	5	5	6	6	5	5	4	3	4	4	5	4	4	9	6	5	5	5	5	5	6	6	5	5	4	3	4	4	5	4	4	9	6	5	5
P17931	P17931	7	7	7	Galectin-3	LGALS3	sp|P17931|LEG3_HUMAN Galectin-3 OS=Homo sapiens OX=9606 GN=LGALS3 PE=1 SV=5	1	7	7	7	4	4	3	3	3	3	3	4	2	2	2	3	2	3	2	2	5	3	4	4	3	3	3	3	3	4	2	2	2	3	2	3	2	2	5	3	4	4
P30048	P30048	6	6	6	Thioredoxin-dependent peroxide reductase, mitochondrial	PRDX3	sp|P30048|PRDX3_HUMAN Thioredoxin-dependent peroxide reductase, mitochondrial OS=Homo sapiens OX=9606 GN=PRDX3 PE=1 SV=3	1	6	6	6	3	2	3	3	2	3	4	3	2	2	2	2	2	2	2	1	6	3	3	2	3	3	2	3	4	3	2	2	2	2	2	2	2	1	6	3	3	2
P08865	P08865	9	9	9	40S ribosomal protein SA	RPSA	sp|P08865|RSSA_HUMAN 40S ribosomal protein SA OS=Homo sapiens OX=9606 GN=RPSA PE=1 SV=4	1	9	9	9	5	5	5	5	5	5	5	6	5	5	3	3	6	6	6	6	7	7	5	5	5	5	5	5	5	6	5	5	3	3	6	6	6	6	7	7	5	5
Q15366;P57721	Q15366;P57721	9;5	9;5	5;1	Poly(rC)-binding protein 2;Poly(rC)-binding protein 3	PCBP2;PCBP3	sp|Q15366|PCBP2_HUMAN Poly(rC)-binding protein 2 OS=Homo sapiens OX=9606 GN=PCBP2 PE=1 SV=1;sp|P57721|PCBP3_HUMAN Poly(rC)-binding protein 3 OS=Homo sapiens OX=9606 GN=PCBP3 PE=2 SV=2	2	9	9	5	5	5	6	8	4	7	4	6	6	5	0	2	6	5	6	6	7	6	5	5	6	8	4	7	4	6	6	5	0	2	6	5	6	6	7	6	3	2
P62140;P36873;P62136	P62140;P36873;P62136	8;6;6	8;6;6	8;6;6	Serine/threonine-protein phosphatase PP1-beta catalytic subunit;Serine/threonine-protein phosphatase PP1-gamma catalytic subunit;Serine/threonine-protein phosphatase PP1-alpha catalytic subunit	PPP1CB;PPP1CC;PPP1CA	sp|P62140|PP1B_HUMAN Serine/threonine-protein phosphatase PP1-beta catalytic subunit OS=Homo sapiens OX=9606 GN=PPP1CB PE=1 SV=3;sp|P36873|PP1G_HUMAN Serine/threonine-protein phosphatase PP1-gamma catalytic subunit OS=Homo sapiens OX=9606 GN=PPP1CC PE=1 SV	3	8	8	8	2	4	3	6	1	3	3	2	2	3	0	0	2	4	3	3	5	8	2	4	3	6	1	3	3	2	2	3	0	0	2	4	3	3	5	8	2	4
Q9H299	Q9H299	5	5	5	SH3 domain-binding glutamic acid-rich-like protein 3	SH3BGRL3	sp|Q9H299|SH3L3_HUMAN SH3 domain-binding glutamic acid-rich-like protein 3 OS=Homo sapiens OX=9606 GN=SH3BGRL3 PE=1 SV=1	1	5	5	5	5	2	2	3	4	3	1	1	3	2	1	3	3	3	2	3	4	2	5	2	2	3	4	3	1	1	3	2	1	3	3	3	2	3	4	2	5	2
P50914	P50914	3	3	3	60S ribosomal protein L14	RPL14	sp|P50914|RL14_HUMAN 60S ribosomal protein L14 OS=Homo sapiens OX=9606 GN=RPL14 PE=1 SV=4	1	3	3	3	3	3	3	3	3	3	3	3	3	2	2	2	3	3	3	3	3	3	3	3	3	3	3	3	3	3	3	2	2	2	3	3	3	3	3	3	3	3
P62913	P62913	4	4	4	60S ribosomal protein L11	RPL11	sp|P62913|RL11_HUMAN 60S ribosomal protein L11 OS=Homo sapiens OX=9606 GN=RPL11 PE=1 SV=2	1	4	4	4	2	3	3	3	1	2	2	3	3	3	3	2	2	3	4	2	3	3	2	3	3	3	1	2	2	3	3	3	3	2	2	3	4	2	3	3	2	3
P40925	P40925	7	7	7	Malate dehydrogenase, cytoplasmic	MDH1	sp|P40925|MDHC_HUMAN Malate dehydrogenase, cytoplasmic OS=Homo sapiens OX=9606 GN=MDH1 PE=1 SV=4	1	7	7	7	4	5	5	4	5	4	5	4	5	5	1	3	4	4	5	3	5	3	4	5	5	4	5	4	5	4	5	5	1	3	4	4	5	3	5	3	4	5
P30041	P30041	12	12	12	Peroxiredoxin-6	PRDX6	sp|P30041|PRDX6_HUMAN Peroxiredoxin-6 OS=Homo sapiens OX=9606 GN=PRDX6 PE=1 SV=3	1	12	12	12	7	8	7	9	6	10	6	6	8	6	2	4	9	8	6	9	9	8	7	8	7	9	6	10	6	6	8	6	2	4	9	8	6	9	9	8	7	8
P26373	P26373	6	6	6	60S ribosomal protein L13	RPL13	sp|P26373|RL13_HUMAN 60S ribosomal protein L13 OS=Homo sapiens OX=9606 GN=RPL13 PE=1 SV=4	1	6	6	6	5	5	4	5	5	6	5	5	5	4	2	3	4	4	4	5	5	5	5	5	4	5	5	6	5	5	5	4	2	3	4	4	4	5	5	5	5	5
Q13263	Q13263	8	8	8	Transcription intermediary factor 1-beta	TRIM28	sp|Q13263|TIF1B_HUMAN Transcription intermediary factor 1-beta OS=Homo sapiens OX=9606 GN=TRIM28 PE=1 SV=5	1	8	8	8	4	3	4	4	5	6	3	4	4	4	1	2	5	6	4	6	5	4	4	3	4	4	5	6	3	4	4	4	1	2	5	6	4	6	5	4	4	3
P23528;Q9Y281	P23528	14;3	14;3	13;2	Cofilin-1	CFL1	sp|P23528|COF1_HUMAN Cofilin-1 OS=Homo sapiens OX=9606 GN=CFL1 PE=1 SV=3	2	14	14	13	10	12	10	13	12	13	13	13	12	11	9	12	9	9	12	11	12	12	10	12	10	13	12	13	13	13	12	11	9	12	9	9	12	11	12	12	9	11
P78371	P78371	15	15	15	T-complex protein 1 subunit beta	CCT2	sp|P78371|TCPB_HUMAN T-complex protein 1 subunit beta OS=Homo sapiens OX=9606 GN=CCT2 PE=1 SV=4	1	15	15	15	7	9	6	7	6	6	7	6	5	6	2	4	6	8	5	6	11	11	7	9	6	7	6	6	7	6	5	6	2	4	6	8	5	6	11	11	7	9
P31946	P31946	11	7	6	14-3-3 protein beta/alpha;14-3-3 protein beta/alpha, N-terminally processed	YWHAB	sp|P31946|1433B_HUMAN 14-3-3 protein beta/alpha OS=Homo sapiens OX=9606 GN=YWHAB PE=1 SV=3	1	11	7	6	9	10	9	9	8	8	9	9	8	9	5	6	9	7	10	9	10	9	5	6	5	5	4	4	5	5	4	5	1	2	5	3	6	5	6	5	5	5
P23396	P23396	15	15	15	40S ribosomal protein S3	RPS3	sp|P23396|RS3_HUMAN 40S ribosomal protein S3 OS=Homo sapiens OX=9606 GN=RPS3 PE=1 SV=2	1	15	15	15	11	10	7	13	8	7	7	5	8	8	5	6	8	9	8	8	9	10	11	10	7	13	8	7	7	5	8	8	5	6	8	9	8	8	9	10	11	10
P09651;Q32P51	P09651;Q32P51	12;8	11;7	11;7	Heterogeneous nuclear ribonucleoprotein A1;Heterogeneous nuclear ribonucleoprotein A1, N-terminally processed;Heterogeneous nuclear ribonucleoprotein A1-like 2	HNRNPA1;HNRNPA1L2	sp|P09651|ROA1_HUMAN Heterogeneous nuclear ribonucleoprotein A1 OS=Homo sapiens OX=9606 GN=HNRNPA1 PE=1 SV=5;sp|Q32P51|RA1L2_HUMAN Heterogeneous nuclear ribonucleoprotein A1-like 2 OS=Homo sapiens OX=9606 GN=HNRNPA1L2 PE=2 SV=2	2	12	11	11	11	11	11	12	11	11	11	12	11	11	10	10	11	11	11	11	11	12	10	10	10	11	10	10	10	11	10	10	9	9	10	10	10	10	10	11	10	10
P63220	P63220	5	5	5	40S ribosomal protein S21	RPS21	sp|P63220|RS21_HUMAN 40S ribosomal protein S21 OS=Homo sapiens OX=9606 GN=RPS21 PE=1 SV=1	1	5	5	5	4	3	4	5	2	5	2	3	3	4	1	1	3	3	3	4	5	5	4	3	4	5	2	5	2	3	3	4	1	1	3	3	3	4	5	5	4	3
P30040	P30040	4	4	4	Endoplasmic reticulum resident protein 29	ERP29	sp|P30040|ERP29_HUMAN Endoplasmic reticulum resident protein 29 OS=Homo sapiens OX=9606 GN=ERP29 PE=1 SV=4	1	4	4	4	2	3	2	2	2	3	3	2	3	3	0	0	2	2	2	2	3	2	2	3	2	2	2	3	3	2	3	3	0	0	2	2	2	2	3	2	2	3
P16152;O75828	P16152;O75828	2;1	2;1	2;1	Carbonyl reductase [NADPH] 1;Carbonyl reductase [NADPH] 3	CBR1;CBR3	sp|P16152|CBR1_HUMAN Carbonyl reductase [NADPH] 1 OS=Homo sapiens OX=9606 GN=CBR1 PE=1 SV=3;sp|O75828|CBR3_HUMAN Carbonyl reductase [NADPH] 3 OS=Homo sapiens OX=9606 GN=CBR3 PE=1 SV=3	2	2	2	2	1	1	1	1	0	2	1	2	1	1	0	0	0	1	1	2	2	1	1	1	1	1	0	2	1	2	1	1	0	0	0	1	1	2	2	1	1	1
P61353	P61353	5	5	5	60S ribosomal protein L27	RPL27	sp|P61353|RL27_HUMAN 60S ribosomal protein L27 OS=Homo sapiens OX=9606 GN=RPL27 PE=1 SV=2	1	5	5	5	5	5	4	3	5	4	4	4	4	3	1	5	4	2	3	4	3	5	5	5	4	3	5	4	4	4	4	3	1	5	4	2	3	4	3	5	5	5
Q15084	Q15084	11	11	11	Protein disulfide-isomerase A6	PDIA6	sp|Q15084|PDIA6_HUMAN Protein disulfide-isomerase A6 OS=Homo sapiens OX=9606 GN=PDIA6 PE=1 SV=1	1	11	11	11	9	8	9	11	9	9	7	8	8	8	5	7	9	8	9	9	11	11	9	8	9	11	9	9	7	8	8	8	5	7	9	8	9	9	11	11	9	8
O60493;Q9UMY4	O60493;Q9UMY4	2;1	2;1	2;1	Sorting nexin-3;Sorting nexin-12	SNX3;SNX12	sp|O60493|SNX3_HUMAN Sorting nexin-3 OS=Homo sapiens OX=9606 GN=SNX3 PE=1 SV=3;sp|Q9UMY4|SNX12_HUMAN Sorting nexin-12 OS=Homo sapiens OX=9606 GN=SNX12 PE=1 SV=3	2	2	2	2	2	1	0	2	0	0	2	1	0	2	0	0	1	0	1	2	2	2	2	1	0	2	0	0	2	1	0	2	0	0	1	0	1	2	2	2	2	1
P50991	P50991	11	11	11	T-complex protein 1 subunit delta	CCT4	sp|P50991|TCPD_HUMAN T-complex protein 1 subunit delta OS=Homo sapiens OX=9606 GN=CCT4 PE=1 SV=4	1	11	11	11	7	2	1	6	3	4	4	1	1	1	0	2	1	1	3	4	7	5	7	2	1	6	3	4	4	1	1	1	0	2	1	1	3	4	7	5	7	2
P17844	P17844	11	11	6	Probable ATP-dependent RNA helicase DDX5	DDX5	sp|P17844|DDX5_HUMAN Probable ATP-dependent RNA helicase DDX5 OS=Homo sapiens OX=9606 GN=DDX5 PE=1 SV=1	1	11	11	6	4	4	2	4	3	6	4	3	2	3	1	1	2	1	2	2	6	5	4	4	2	4	3	6	4	3	2	3	1	1	2	1	2	2	6	5	1	2
P68366	P68366	22	4	4	Tubulin alpha-4A chain	TUBA4A	sp|P68366|TBA4A_HUMAN Tubulin alpha-4A chain OS=Homo sapiens OX=9606 GN=TUBA4A PE=1 SV=1	1	22	4	4	17	19	17	19	18	19	20	18	17	19	14	16	15	17	19	16	20	18	1	3	1	3	2	3	3	2	1	3	0	1	0	2	2	0	4	2	1	3
Q04760	Q04760	6	6	6	Lactoylglutathione lyase	GLO1	sp|Q04760|LGUL_HUMAN Lactoylglutathione lyase OS=Homo sapiens OX=9606 GN=GLO1 PE=1 SV=4	1	6	6	6	0	1	2	3	2	3	1	1	1	1	0	0	1	3	2	2	5	4	0	1	2	3	2	3	1	1	1	1	0	0	1	3	2	2	5	4	0	1
Q13247;Q08170;Q13243	Q13247;Q08170	3;2;1	3;2;1	3;2;1	Serine/arginine-rich splicing factor 6;Serine/arginine-rich splicing factor 4	SRSF6;SRSF4	sp|Q13247|SRSF6_HUMAN Serine/arginine-rich splicing factor 6 OS=Homo sapiens OX=9606 GN=SRSF6 PE=1 SV=2;sp|Q08170|SRSF4_HUMAN Serine/arginine-rich splicing factor 4 OS=Homo sapiens OX=9606 GN=SRSF4 PE=1 SV=2	3	3	3	3	1	2	1	2	1	2	3	1	1	2	0	1	1	1	2	1	2	1	1	2	1	2	1	2	3	1	1	2	0	1	1	1	2	1	2	1	1	2
P07602	P07602	7	7	7	Prosaposin;Saposin-A;Saposin-B-Val;Saposin-B;Saposin-C;Saposin-D	PSAP	sp|P07602|SAP_HUMAN Prosaposin OS=Homo sapiens OX=9606 GN=PSAP PE=1 SV=2	1	7	7	7	4	4	3	4	2	4	3	4	3	2	2	3	2	4	3	3	5	3	4	4	3	4	2	4	3	4	3	2	2	3	2	4	3	3	5	3	4	4
P30101	P30101	24	24	24	Protein disulfide-isomerase A3	PDIA3	sp|P30101|PDIA3_HUMAN Protein disulfide-isomerase A3 OS=Homo sapiens OX=9606 GN=PDIA3 PE=1 SV=4	1	24	24	24	13	19	14	16	13	16	15	13	11	11	7	6	15	15	13	12	18	18	13	19	14	16	13	16	15	13	11	11	7	6	15	15	13	12	18	18	13	19
P62263	P62263	3	3	3	40S ribosomal protein S14	RPS14	sp|P62263|RS14_HUMAN 40S ribosomal protein S14 OS=Homo sapiens OX=9606 GN=RPS14 PE=1 SV=3	1	3	3	3	2	2	2	3	3	2	2	2	2	2	1	1	2	2	2	2	2	2	2	2	2	3	3	2	2	2	2	2	1	1	2	2	2	2	2	2	2	2
P40121	P40121	9	9	9	Macrophage-capping protein	CAPG	sp|P40121|CAPG_HUMAN Macrophage-capping protein OS=Homo sapiens OX=9606 GN=CAPG PE=1 SV=2	1	9	9	9	1	2	2	5	3	3	4	4	3	3	0	3	4	3	3	3	7	6	1	2	2	5	3	3	4	4	3	3	0	3	4	3	3	3	7	6	1	2
P05386	P05386	2	2	2	60S acidic ribosomal protein P1	RPLP1	sp|P05386|RLA1_HUMAN 60S acidic ribosomal protein P1 OS=Homo sapiens OX=9606 GN=RPLP1 PE=1 SV=1	1	2	2	2	2	2	2	2	2	2	2	2	2	2	1	1	2	1	1	2	2	2	2	2	2	2	2	2	2	2	2	2	1	1	2	1	1	2	2	2	2	2
P43243	P43243	9	9	9	Matrin-3	MATR3	sp|P43243|MATR3_HUMAN Matrin-3 OS=Homo sapiens OX=9606 GN=MATR3 PE=1 SV=2	1	9	9	9	4	3	1	3	1	3	4	2	2	1	0	0	2	0	0	1	7	4	4	3	1	3	1	3	4	2	2	1	0	0	2	0	0	1	7	4	4	3
P60866	P60866	3	3	3	40S ribosomal protein S20	RPS20	sp|P60866|RS20_HUMAN 40S ribosomal protein S20 OS=Homo sapiens OX=9606 GN=RPS20 PE=1 SV=1	1	3	3	3	2	2	2	2	2	2	2	2	2	2	2	2	2	3	2	3	3	3	2	2	2	2	2	2	2	2	2	2	2	2	2	3	2	3	3	3	2	2
P46781	P46781	6	6	6	40S ribosomal protein S9	RPS9	sp|P46781|RS9_HUMAN 40S ribosomal protein S9 OS=Homo sapiens OX=9606 GN=RPS9 PE=1 SV=3	1	6	6	6	4	4	3	4	3	4	2	6	3	5	3	3	1	2	2	2	4	3	4	4	3	4	3	4	2	6	3	5	3	3	1	2	2	2	4	3	4	4
P04179	P04179	6	6	6	Superoxide dismutase [Mn], mitochondrial	SOD2	sp|P04179|SODM_HUMAN Superoxide dismutase [Mn], mitochondrial OS=Homo sapiens OX=9606 GN=SOD2 PE=1 SV=3	1	6	6	6	2	1	0	3	1	2	3	2	3	2	0	1	1	3	3	2	2	4	2	1	0	3	1	2	3	2	3	2	0	1	1	3	3	2	2	4	2	1
P61956;Q6EEV6;P55854	P61956;Q6EEV6;P55854	2;1;1	2;1;1	2;1;1	Small ubiquitin-related modifier 2;Small ubiquitin-related modifier 4;Small ubiquitin-related modifier 3	SUMO2;SUMO4;SUMO3	sp|P61956|SUMO2_HUMAN Small ubiquitin-related modifier 2 OS=Homo sapiens OX=9606 GN=SUMO2 PE=1 SV=3;sp|Q6EEV6|SUMO4_HUMAN Small ubiquitin-related modifier 4 OS=Homo sapiens OX=9606 GN=SUMO4 PE=1 SV=2;sp|P55854|SUMO3_HUMAN Small ubiquitin-related modifier 3	3	2	2	2	2	2	2	2	2	2	2	2	2	2	1	2	2	2	2	2	2	2	2	2	2	2	2	2	2	2	2	2	1	2	2	2	2	2	2	2	2	2
P62269	P62269	3	3	3	40S ribosomal protein S18	RPS18	sp|P62269|RS18_HUMAN 40S ribosomal protein S18 OS=Homo sapiens OX=9606 GN=RPS18 PE=1 SV=3	1	3	3	3	1	1	2	3	2	2	2	2	3	2	1	1	2	2	2	2	2	2	1	1	2	3	2	2	2	2	3	2	1	1	2	2	2	2	2	2	1	1
O60506;O43390	O60506	13;5	13;5	13;5	Heterogeneous nuclear ribonucleoprotein Q	SYNCRIP	sp|O60506|HNRPQ_HUMAN Heterogeneous nuclear ribonucleoprotein Q OS=Homo sapiens OX=9606 GN=SYNCRIP PE=1 SV=2	2	13	13	13	4	6	4	6	5	9	8	4	4	5	0	2	4	3	2	3	10	8	4	6	4	6	5	9	8	4	4	5	0	2	4	3	2	3	10	8	4	6
P40227	P40227	16	16	12	T-complex protein 1 subunit zeta	CCT6A	sp|P40227|TCPZ_HUMAN T-complex protein 1 subunit zeta OS=Homo sapiens OX=9606 GN=CCT6A PE=1 SV=3	1	16	16	12	7	6	7	9	5	9	5	7	7	5	1	5	6	7	8	6	14	10	7	6	7	9	5	9	5	7	7	5	1	5	6	7	8	6	14	10	4	3
P62820;Q9H0U4;Q92928;Q92930;P61006;P51153;P59190	P62820;Q9H0U4	5;4;2;2;2;1;1	5;4;2;2;2;1;1	4;3;1;1;1;0;0	Ras-related protein Rab-1A;Ras-related protein Rab-1B	RAB1A;RAB1B	sp|P62820|RAB1A_HUMAN Ras-related protein Rab-1A OS=Homo sapiens OX=9606 GN=RAB1A PE=1 SV=3;sp|Q9H0U4|RAB1B_HUMAN Ras-related protein Rab-1B OS=Homo sapiens OX=9606 GN=RAB1B PE=1 SV=1	7	5	5	4	3	2	3	2	1	2	3	2	3	2	1	1	2	2	3	2	4	3	3	2	3	2	1	2	3	2	3	2	1	1	2	2	3	2	4	3	2	1
Q96AG4	Q96AG4	7	7	7	Leucine-rich repeat-containing protein 59	LRRC59	sp|Q96AG4|LRC59_HUMAN Leucine-rich repeat-containing protein 59 OS=Homo sapiens OX=9606 GN=LRRC59 PE=1 SV=1	1	7	7	7	2	2	2	3	2	3	3	3	2	2	0	0	2	2	3	2	6	5	2	2	2	3	2	3	3	3	2	2	0	0	2	2	3	2	6	5	2	2
P62826	P62826	9	9	9	GTP-binding nuclear protein Ran	RAN	sp|P62826|RAN_HUMAN GTP-binding nuclear protein Ran OS=Homo sapiens OX=9606 GN=RAN PE=1 SV=3	1	9	9	9	6	8	7	7	8	8	8	9	7	8	7	8	7	7	8	7	8	9	6	8	7	7	8	8	8	9	7	8	7	8	7	7	8	7	8	9	6	8
Q15121	Q15121	4	4	4	Astrocytic phosphoprotein PEA-15	PEA15	sp|Q15121|PEA15_HUMAN Astrocytic phosphoprotein PEA-15 OS=Homo sapiens OX=9606 GN=PEA15 PE=1 SV=2	1	4	4	4	2	1	2	1	1	2	1	2	3	1	0	0	1	0	0	0	4	2	2	1	2	1	1	2	1	2	3	1	0	0	1	0	0	0	4	2	2	1
P13010	P13010	13	13	13	X-ray repair cross-complementing protein 5	XRCC5	sp|P13010|XRCC5_HUMAN X-ray repair cross-complementing protein 5 OS=Homo sapiens OX=9606 GN=XRCC5 PE=1 SV=3	1	13	13	13	6	6	7	6	5	6	6	7	5	4	3	3	4	6	5	6	12	9	6	6	7	6	5	6	6	7	5	4	3	3	4	6	5	6	12	9	6	6
P31949	P31949	5	5	5	Protein S100-A11;Protein S100-A11, N-terminally processed	S100A11	sp|P31949|S10AB_HUMAN Protein S100-A11 OS=Homo sapiens OX=9606 GN=S100A11 PE=1 SV=2	1	5	5	5	4	5	5	5	5	5	5	4	5	5	2	3	4	5	5	4	5	5	4	5	5	5	5	5	5	4	5	5	2	3	4	5	5	4	5	5	4	5
P08670;P17661;P41219;P14136;Q16352;P07196;P07197	P08670	43;5;4;2;1;1;1	43;5;4;2;1;1;1	39;2;2;1;0;0;0	Vimentin	VIM	sp|P08670|VIME_HUMAN Vimentin OS=Homo sapiens OX=9606 GN=VIM PE=1 SV=4	7	43	43	39	31	34	34	35	33	37	36	32	35	33	31	33	32	34	31	33	37	36	31	34	34	35	33	37	36	32	35	33	31	33	32	34	31	33	37	36	28	31
P46778	P46778	3	3	3	60S ribosomal protein L21	RPL21	sp|P46778|RL21_HUMAN 60S ribosomal protein L21 OS=Homo sapiens OX=9606 GN=RPL21 PE=1 SV=2	1	3	3	3	1	2	1	1	2	1	2	2	1	2	1	2	1	1	2	1	1	3	1	2	1	1	2	1	2	2	1	2	1	2	1	1	2	1	1	3	1	2
P62701;Q8TD47;P22090	P62701	12;4;3	12;4;3	12;4;3	40S ribosomal protein S4, X isoform	RPS4X	sp|P62701|RS4X_HUMAN 40S ribosomal protein S4, X isoform OS=Homo sapiens OX=9606 GN=RPS4X PE=1 SV=2	3	12	12	12	10	9	6	7	7	8	6	9	7	7	1	3	7	8	5	9	9	8	10	9	6	7	7	8	6	9	7	7	1	3	7	8	5	9	9	8	10	9
P46782	P46782	6	6	6	40S ribosomal protein S5;40S ribosomal protein S5, N-terminally processed	RPS5	sp|P46782|RS5_HUMAN 40S ribosomal protein S5 OS=Homo sapiens OX=9606 GN=RPS5 PE=1 SV=4	1	6	6	6	5	6	4	5	5	5	5	5	4	3	1	3	3	4	6	4	5	5	5	6	4	5	5	5	5	5	4	3	1	3	3	4	6	4	5	5	5	6
Q15185	Q15185	3	3	3	Prostaglandin E synthase 3	PTGES3	sp|Q15185|TEBP_HUMAN Prostaglandin E synthase 3 OS=Homo sapiens OX=9606 GN=PTGES3 PE=1 SV=1	1	3	3	3	3	3	2	3	2	3	3	3	2	2	2	2	2	2	2	2	3	3	3	3	2	3	2	3	3	3	2	2	2	2	2	2	2	2	3	3	3	3
Q7KZF4	Q7KZF4	7	7	7	Staphylococcal nuclease domain-containing protein 1	SND1	sp|Q7KZF4|SND1_HUMAN Staphylococcal nuclease domain-containing protein 1 OS=Homo sapiens OX=9606 GN=SND1 PE=1 SV=1	1	7	7	7	1	2	1	2	0	2	2	3	0	0	0	0	2	1	1	0	5	4	1	2	1	2	0	2	2	3	0	0	0	0	2	1	1	0	5	4	1	2
Q07020	Q07020	6	6	6	60S ribosomal protein L18	RPL18	sp|Q07020|RL18_HUMAN 60S ribosomal protein L18 OS=Homo sapiens OX=9606 GN=RPL18 PE=1 SV=2	1	6	6	6	5	5	4	5	5	5	4	5	4	3	0	2	4	4	5	5	4	6	5	5	4	5	5	5	4	5	4	3	0	2	4	4	5	5	4	6	5	5
Q05639	Q05639	17	7	7	Elongation factor 1-alpha 2	EEF1A2	sp|Q05639|EF1A2_HUMAN Elongation factor 1-alpha 2 OS=Homo sapiens OX=9606 GN=EEF1A2 PE=1 SV=1	1	17	7	7	14	13	14	13	12	14	13	14	12	13	11	10	14	14	13	12	16	14	4	3	4	3	3	4	3	4	3	4	2	1	4	4	4	3	6	4	4	3
P37837	P37837	5	5	5	Transaldolase	TALDO1	sp|P37837|TALDO_HUMAN Transaldolase OS=Homo sapiens OX=9606 GN=TALDO1 PE=1 SV=2	1	5	5	5	3	1	1	1	2	2	1	2	2	2	0	1	2	2	2	2	3	4	3	1	1	1	2	2	1	2	2	2	0	1	2	2	2	2	3	4	3	1
P32119	P32119	8	7	7	Peroxiredoxin-2	PRDX2	sp|P32119|PRDX2_HUMAN Peroxiredoxin-2 OS=Homo sapiens OX=9606 GN=PRDX2 PE=1 SV=5	1	8	7	7	5	4	4	3	4	3	5	3	4	4	3	3	4	3	3	4	6	5	4	3	3	2	3	2	4	2	3	3	2	2	3	2	2	3	5	4	4	3
P06454	P06454	4	4	4	Prothymosin alpha;Prothymosin alpha, N-terminally processed;Thymosin alpha-1	PTMA	sp|P06454|PTMA_HUMAN Prothymosin alpha OS=Homo sapiens OX=9606 GN=PTMA PE=1 SV=2	1	4	4	4	4	4	4	4	4	4	4	4	4	4	3	4	4	4	4	4	4	4	4	4	4	4	4	4	4	4	4	4	3	4	4	4	4	4	4	4	4	4
P12814;P35609	P12814	39;8	26;1	26;1	Alpha-actinin-1	ACTN1	sp|P12814|ACTN1_HUMAN Alpha-actinin-1 OS=Homo sapiens OX=9606 GN=ACTN1 PE=1 SV=2	2	39	26	26	23	24	17	23	17	24	22	21	19	17	9	15	23	26	25	27	32	29	15	15	9	13	9	16	13	12	10	8	3	7	14	17	16	17	21	19	15	15
Q16181;Q6ZU15	Q16181;Q6ZU15	2;1	2;1	2;1	Septin-7;Septin-14	SEPT7;SEPT14	sp|Q16181|SEPT7_HUMAN Septin-7 OS=Homo sapiens OX=9606 GN=SEPT7 PE=1 SV=2;sp|Q6ZU15|SEP14_HUMAN Septin-14 OS=Homo sapiens OX=9606 GN=SEPT14 PE=1 SV=2	2	2	2	2	1	1	1	1	1	1	1	1	1	1	0	0	1	1	1	1	1	2	1	1	1	1	1	1	1	1	1	1	0	0	1	1	1	1	1	2	1	1
P62277	P62277	6	6	6	40S ribosomal protein S13	RPS13	sp|P62277|RS13_HUMAN 40S ribosomal protein S13 OS=Homo sapiens OX=9606 GN=RPS13 PE=1 SV=2	1	6	6	6	5	3	5	5	5	6	4	5	4	4	3	2	5	3	3	4	5	4	5	3	5	5	5	6	4	5	4	4	3	2	5	3	3	4	5	4	5	3
P61313	P61313	4	4	4	60S ribosomal protein L15	RPL15	sp|P61313|RL15_HUMAN 60S ribosomal protein L15 OS=Homo sapiens OX=9606 GN=RPL15 PE=1 SV=2	1	4	4	4	3	2	1	2	1	3	1	2	1	2	1	2	1	2	1	1	3	2	3	2	1	2	1	3	1	2	1	2	1	2	1	2	1	1	3	2	3	2
P20618	P20618	5	5	5	Proteasome subunit beta type-1	PSMB1	sp|P20618|PSB1_HUMAN Proteasome subunit beta type-1 OS=Homo sapiens OX=9606 GN=PSMB1 PE=1 SV=2	1	5	5	5	1	3	2	1	1	2	2	3	1	2	0	0	1	2	2	2	3	3	1	3	2	1	1	2	2	3	1	2	0	0	1	2	2	2	3	3	1	3
Q01105;P0DME0	Q01105;P0DME0	5;4	5;4	5;4	Protein SET;Protein SETSIP	SET;SETSIP	sp|Q01105|SET_HUMAN Protein SET OS=Homo sapiens OX=9606 GN=SET PE=1 SV=3;sp|P0DME0|SETLP_HUMAN Protein SETSIP OS=Homo sapiens OX=9606 GN=SETSIP PE=1 SV=1	2	5	5	5	4	4	3	4	4	4	4	3	4	3	2	3	3	4	3	3	4	5	4	4	3	4	4	4	4	3	4	3	2	3	3	4	3	3	4	5	4	4
P84077;P61204;P84085	P84077;P61204;P84085	7;7;5	3;3;1	3;3;1	ADP-ribosylation factor 1;ADP-ribosylation factor 3;ADP-ribosylation factor 5	ARF1;ARF3;ARF5	sp|P84077|ARF1_HUMAN ADP-ribosylation factor 1 OS=Homo sapiens OX=9606 GN=ARF1 PE=1 SV=2;sp|P61204|ARF3_HUMAN ADP-ribosylation factor 3 OS=Homo sapiens OX=9606 GN=ARF3 PE=1 SV=2;sp|P84085|ARF5_HUMAN ADP-ribosylation factor 5 OS=Homo sapiens OX=9606 GN=ARF5	3	7	3	3	3	4	3	3	4	4	4	3	3	4	1	3	4	4	4	4	5	5	2	2	2	1	2	1	1	2	2	1	1	2	2	2	2	2	1	2	2	2
P43487;Q9C010	P43487	5;1	5;1	5;1	Ran-specific GTPase-activating protein	RANBP1	sp|P43487|RANG_HUMAN Ran-specific GTPase-activating protein OS=Homo sapiens OX=9606 GN=RANBP1 PE=1 SV=1	2	5	5	5	3	4	4	3	2	5	3	4	3	4	2	3	3	2	4	2	4	3	3	4	4	3	2	5	3	4	3	4	2	3	3	2	4	2	4	3	3	4
Q8NC51	Q8NC51	8	8	8	Plasminogen activator inhibitor 1 RNA-binding protein	SERBP1	sp|Q8NC51|PAIRB_HUMAN Plasminogen activator inhibitor 1 RNA-binding protein OS=Homo sapiens OX=9606 GN=SERBP1 PE=1 SV=2	1	8	8	8	3	4	2	4	3	4	3	3	3	1	0	1	4	5	3	3	5	6	3	4	2	4	3	4	3	3	3	1	0	1	4	5	3	3	5	6	3	4
P47756	P47756	7	7	7	F-actin-capping protein subunit beta	CAPZB	sp|P47756|CAPZB_HUMAN F-actin-capping protein subunit beta OS=Homo sapiens OX=9606 GN=CAPZB PE=1 SV=4	1	7	7	7	3	5	1	5	2	2	3	3	3	1	0	1	2	1	4	3	3	5	3	5	1	5	2	2	3	3	3	1	0	1	2	1	4	3	3	5	3	5
P62917	P62917	5	5	5	60S ribosomal protein L8	RPL8	sp|P62917|RL8_HUMAN 60S ribosomal protein L8 OS=Homo sapiens OX=9606 GN=RPL8 PE=1 SV=2	1	5	5	5	3	3	2	3	1	4	3	2	3	2	1	2	1	1	2	2	5	4	3	3	2	3	1	4	3	2	3	2	1	2	1	1	2	2	5	4	3	3
Q86V81	Q86V81	3	3	3	THO complex subunit 4	ALYREF	sp|Q86V81|THOC4_HUMAN THO complex subunit 4 OS=Homo sapiens OX=9606 GN=ALYREF PE=1 SV=3	1	3	3	3	2	2	1	2	1	2	2	2	2	2	1	1	1	1	1	1	2	3	2	2	1	2	1	2	2	2	2	2	1	1	1	1	1	1	2	3	2	2
P62633	P62633	4	4	4	Cellular nucleic acid-binding protein	CNBP	sp|P62633|CNBP_HUMAN Cellular nucleic acid-binding protein OS=Homo sapiens OX=9606 GN=CNBP PE=1 SV=1	1	4	4	4	2	1	1	0	0	2	3	2	1	1	0	0	1	0	0	1	2	1	2	1	1	0	0	2	3	2	1	1	0	0	1	0	0	1	2	1	2	1
P55209;Q99733	P55209	6;1	6;1	6;1	Nucleosome assembly protein 1-like 1	NAP1L1	sp|P55209|NP1L1_HUMAN Nucleosome assembly protein 1-like 1 OS=Homo sapiens OX=9606 GN=NAP1L1 PE=1 SV=1	2	6	6	6	2	4	3	3	2	4	3	4	3	3	2	3	3	3	3	3	3	4	2	4	3	3	2	4	3	4	3	3	2	3	3	3	3	3	3	4	2	4
P61254;Q9UNX3	P61254;Q9UNX3	5;4	5;4	5;4	60S ribosomal protein L26;60S ribosomal protein L26-like 1	RPL26;RPL26L1	sp|P61254|RL26_HUMAN 60S ribosomal protein L26 OS=Homo sapiens OX=9606 GN=RPL26 PE=1 SV=1;sp|Q9UNX3|RL26L_HUMAN 60S ribosomal protein L26-like 1 OS=Homo sapiens OX=9606 GN=RPL26L1 PE=1 SV=1	2	5	5	5	2	2	1	2	3	2	2	2	2	2	2	3	1	2	3	1	5	2	2	2	1	2	3	2	2	2	2	2	2	3	1	2	3	1	5	2	2	2
P32969	P32969	7	7	7	60S ribosomal protein L9	RPL9	sp|P32969|RL9_HUMAN 60S ribosomal protein L9 OS=Homo sapiens OX=9606 GN=RPL9 PE=1 SV=1	1	7	7	7	3	3	2	3	4	4	2	3	2	2	1	1	2	3	2	2	7	4	3	3	2	3	4	4	2	3	2	2	1	1	2	3	2	2	7	4	3	3
P62829	P62829	6	6	6	60S ribosomal protein L23	RPL23	sp|P62829|RL23_HUMAN 60S ribosomal protein L23 OS=Homo sapiens OX=9606 GN=RPL23 PE=1 SV=1	1	6	6	6	1	1	2	3	4	2	3	1	2	2	2	2	2	2	2	3	3	1	1	1	2	3	4	2	3	1	2	2	2	2	2	2	2	3	3	1	1	1
P62249	P62249	7	7	7	40S ribosomal protein S16	RPS16	sp|P62249|RS16_HUMAN 40S ribosomal protein S16 OS=Homo sapiens OX=9606 GN=RPS16 PE=1 SV=2	1	7	7	7	4	4	4	4	4	3	3	4	2	2	2	4	4	3	6	4	5	5	4	4	4	4	4	3	3	4	2	2	2	4	4	3	6	4	5	5	4	4
Q9BWD1	Q9BWD1	7	7	7	Acetyl-CoA acetyltransferase, cytosolic	ACAT2	sp|Q9BWD1|THIC_HUMAN Acetyl-CoA acetyltransferase, cytosolic OS=Homo sapiens OX=9606 GN=ACAT2 PE=1 SV=2	1	7	7	7	4	5	4	4	3	4	5	6	6	6	2	4	2	2	2	3	6	5	4	5	4	4	3	4	5	6	6	6	2	4	2	2	2	3	6	5	4	5
P54727;P54725	P54727	6;2	6;2	6;2	UV excision repair protein RAD23 homolog B	RAD23B	sp|P54727|RD23B_HUMAN UV excision repair protein RAD23 homolog B OS=Homo sapiens OX=9606 GN=RAD23B PE=1 SV=1	2	6	6	6	2	4	2	3	0	1	3	1	3	2	0	0	0	3	0	1	3	1	2	4	2	3	0	1	3	1	3	2	0	0	0	3	0	1	3	1	2	4
P50502;Q8IZP2;Q8NFI4	P50502;Q8IZP2;Q8NFI4	5;4;3	5;4;3	5;4;3	Hsc70-interacting protein;Putative protein FAM10A4;Putative protein FAM10A5	ST13;ST13P4;ST13P5	sp|P50502|F10A1_HUMAN Hsc70-interacting protein OS=Homo sapiens OX=9606 GN=ST13 PE=1 SV=2;sp|Q8IZP2|ST134_HUMAN Putative protein FAM10A4 OS=Homo sapiens OX=9606 GN=ST13P4 PE=5 SV=1;sp|Q8NFI4|F10A5_HUMAN Putative protein FAM10A5 OS=Homo sapiens OX=9606 GN=S	3	5	5	5	2	1	2	3	1	2	2	2	2	2	0	1	1	2	2	2	5	3	2	1	2	3	1	2	2	2	2	2	0	1	1	2	2	2	5	3	2	1
P07910;P0DMR1;O60812;B7ZW38;B2RXH8	P07910;P0DMR1;O60812;B7ZW38;B2RXH8	11;6;6;6;6	11;6;6;6;6	11;6;6;6;6	Heterogeneous nuclear ribonucleoproteins C1/C2;Heterogeneous nuclear ribonucleoprotein C-like 4;Heterogeneous nuclear ribonucleoprotein C-like 1;Heterogeneous nuclear ribonucleoprotein C-like 3;Heterogeneous nuclear ribonucleoprotein C-like 2	HNRNPC;HNRNPCL4;HNRNPCL1;HNRNPCL3;HNRNPCL2	sp|P07910|HNRPC_HUMAN Heterogeneous nuclear ribonucleoproteins C1/C2 OS=Homo sapiens OX=9606 GN=HNRNPC PE=1 SV=4;sp|P0DMR1|HNRC4_HUMAN Heterogeneous nuclear ribonucleoprotein C-like 4 OS=Homo sapiens OX=9606 GN=HNRNPCL4 PE=3 SV=1;sp|O60812|HNRC1_HUMAN Hete	5	11	11	11	6	7	7	7	6	9	7	8	7	8	6	7	7	6	5	6	9	8	6	7	7	7	6	9	7	8	7	8	6	7	7	6	5	6	9	8	6	7
P42677;Q71UM5	P42677;Q71UM5	2;1	2;1	2;1	40S ribosomal protein S27;40S ribosomal protein S27-like	RPS27;RPS27L	sp|P42677|RS27_HUMAN 40S ribosomal protein S27 OS=Homo sapiens OX=9606 GN=RPS27 PE=1 SV=3;sp|Q71UM5|RS27L_HUMAN 40S ribosomal protein S27-like OS=Homo sapiens OX=9606 GN=RPS27L PE=1 SV=3	2	2	2	2	1	2	2	1	1	2	1	2	2	2	1	1	1	1	2	1	2	2	1	2	2	1	1	2	1	2	2	2	1	1	1	1	2	1	2	2	1	2
P25398	P25398	6	6	6	40S ribosomal protein S12	RPS12	sp|P25398|RS12_HUMAN 40S ribosomal protein S12 OS=Homo sapiens OX=9606 GN=RPS12 PE=1 SV=3	1	6	6	6	3	3	3	3	3	3	3	3	4	4	3	3	3	3	4	3	6	6	3	3	3	3	3	3	3	3	4	4	3	3	3	3	4	3	6	6	3	3
Q15019	Q15019	6	6	6	Septin-2	2002-09-01	sp|Q15019|SEPT2_HUMAN Septin-2 OS=Homo sapiens OX=9606 GN=SEPT2 PE=1 SV=1	1	6	6	6	2	3	3	2	2	3	2	3	1	3	1	1	2	3	1	2	2	4	2	3	3	2	2	3	2	3	1	3	1	1	2	3	1	2	2	4	2	3
P62750	P62750	3	3	3	60S ribosomal protein L23a	RPL23A	sp|P62750|RL23A_HUMAN 60S ribosomal protein L23a OS=Homo sapiens OX=9606 GN=RPL23A PE=1 SV=1	1	3	3	3	1	1	1	1	1	1	1	1	1	1	0	2	1	1	1	2	2	1	1	1	1	1	1	1	1	1	1	1	0	2	1	1	1	2	2	1	1	1
Q13813	Q13813	39	39	39	Spectrin alpha chain, non-erythrocytic 1	SPTAN1	sp|Q13813|SPTN1_HUMAN Spectrin alpha chain, non-erythrocytic 1 OS=Homo sapiens OX=9606 GN=SPTAN1 PE=1 SV=3	1	39	39	39	11	15	8	11	10	13	11	12	11	10	1	2	7	9	10	8	24	28	11	15	8	11	10	13	11	12	11	10	1	2	7	9	10	8	24	28	11	15
P49207	P49207	3	3	3	60S ribosomal protein L34	RPL34	sp|P49207|RL34_HUMAN 60S ribosomal protein L34 OS=Homo sapiens OX=9606 GN=RPL34 PE=1 SV=3	1	3	3	3	2	2	2	2	2	2	2	2	2	2	2	2	2	2	2	2	2	3	2	2	2	2	2	2	2	2	2	2	2	2	2	2	2	2	2	3	2	2
P62244	P62244	5	5	5	40S ribosomal protein S15a	RPS15A	sp|P62244|RS15A_HUMAN 40S ribosomal protein S15a OS=Homo sapiens OX=9606 GN=RPS15A PE=1 SV=2	1	5	5	5	2	0	2	2	2	3	2	2	1	2	0	0	2	1	1	2	4	2	2	0	2	2	2	3	2	2	1	2	0	0	2	1	1	2	4	2	2	0
P62081	P62081	5	5	5	40S ribosomal protein S7	RPS7	sp|P62081|RS7_HUMAN 40S ribosomal protein S7 OS=Homo sapiens OX=9606 GN=RPS7 PE=1 SV=1	1	5	5	5	4	5	3	5	4	4	4	4	3	4	3	3	2	4	4	2	5	3	4	5	3	5	4	4	4	4	3	4	3	3	2	4	4	2	5	3	4	5
P46783;Q9NQ39	P46783	5;2	5;2	5;2	40S ribosomal protein S10	RPS10	sp|P46783|RS10_HUMAN 40S ribosomal protein S10 OS=Homo sapiens OX=9606 GN=RPS10 PE=1 SV=1	2	5	5	5	3	3	2	2	2	2	2	2	2	2	0	1	3	3	3	3	4	4	3	3	2	2	2	2	2	2	2	2	0	1	3	3	3	3	4	4	3	3
P60842;Q14240	P60842	18;8	18;8	16;6	Eukaryotic initiation factor 4A-I	EIF4A1	sp|P60842|IF4A1_HUMAN Eukaryotic initiation factor 4A-I OS=Homo sapiens OX=9606 GN=EIF4A1 PE=1 SV=1	2	18	18	16	10	14	8	12	8	12	9	10	11	7	7	9	10	13	8	9	17	14	10	14	8	12	8	12	9	10	11	7	7	9	10	13	8	9	17	14	9	13
P61247	P61247	14	14	14	40S ribosomal protein S3a	RPS3A	sp|P61247|RS3A_HUMAN 40S ribosomal protein S3a OS=Homo sapiens OX=9606 GN=RPS3A PE=1 SV=2	1	14	14	14	10	10	8	9	10	11	11	8	9	9	5	8	10	8	8	8	11	11	10	10	8	9	10	11	11	8	9	9	5	8	10	8	8	8	11	11	10	10
P50990	P50990	14	14	14	T-complex protein 1 subunit theta	CCT8	sp|P50990|TCPQ_HUMAN T-complex protein 1 subunit theta OS=Homo sapiens OX=9606 GN=CCT8 PE=1 SV=4	1	14	14	14	6	9	3	5	4	3	7	3	3	5	1	4	6	5	5	3	10	10	6	9	3	5	4	3	7	3	3	5	1	4	6	5	5	3	10	10	6	9
P05387	P05387	6	6	6	60S acidic ribosomal protein P2	RPLP2	sp|P05387|RLA2_HUMAN 60S acidic ribosomal protein P2 OS=Homo sapiens OX=9606 GN=RPLP2 PE=1 SV=1	1	6	6	6	6	5	4	5	5	6	4	5	5	4	4	5	6	6	4	5	6	6	6	5	4	5	5	6	4	5	5	4	4	5	6	6	4	5	6	6	6	5
P09496	P09496	6	6	6	Clathrin light chain A	CLTA	sp|P09496|CLCA_HUMAN Clathrin light chain A OS=Homo sapiens OX=9606 GN=CLTA PE=1 SV=1	1	6	6	6	5	5	3	4	3	5	3	4	4	2	1	2	3	2	3	2	3	6	5	5	3	4	3	5	3	4	4	2	1	2	3	2	3	2	3	6	5	5
Q14847	Q14847	6	6	6	LIM and SH3 domain protein 1	LASP1	sp|Q14847|LASP1_HUMAN LIM and SH3 domain protein 1 OS=Homo sapiens OX=9606 GN=LASP1 PE=1 SV=2	1	6	6	6	4	4	1	4	3	4	5	4	4	2	2	1	2	1	3	1	5	3	4	4	1	4	3	4	5	4	4	2	2	1	2	1	3	1	5	3	4	4
P62258	P62258	15	12	12	14-3-3 protein epsilon	YWHAE	sp|P62258|1433E_HUMAN 14-3-3 protein epsilon OS=Homo sapiens OX=9606 GN=YWHAE PE=1 SV=1	1	15	12	12	14	12	13	14	12	14	12	12	12	11	10	9	12	13	12	13	13	15	11	9	10	11	9	11	9	9	9	8	7	6	9	10	9	10	10	12	11	9
P62424	P62424	9	9	9	60S ribosomal protein L7a	RPL7A	sp|P62424|RL7A_HUMAN 60S ribosomal protein L7a OS=Homo sapiens OX=9606 GN=RPL7A PE=1 SV=2	1	9	9	9	2	4	3	4	2	5	4	4	5	4	1	3	4	4	3	2	9	5	2	4	3	4	2	5	4	4	5	4	1	3	4	4	3	2	9	5	2	4
Q14974	Q14974	13	13	13	Importin subunit beta-1	KPNB1	sp|Q14974|IMB1_HUMAN Importin subunit beta-1 OS=Homo sapiens OX=9606 GN=KPNB1 PE=1 SV=2	1	13	13	13	5	4	4	8	5	9	7	6	5	4	0	2	3	4	3	4	7	8	5	4	4	8	5	9	7	6	5	4	0	2	3	4	3	4	7	8	5	4
P46777	P46777	7	7	7	60S ribosomal protein L5	RPL5	sp|P46777|RL5_HUMAN 60S ribosomal protein L5 OS=Homo sapiens OX=9606 GN=RPL5 PE=1 SV=3	1	7	7	7	4	4	3	7	2	5	4	5	3	4	1	3	3	6	4	3	3	7	4	4	3	7	2	5	4	5	3	4	1	3	3	6	4	3	3	7	4	4
P84098	P84098	3	3	3	60S ribosomal protein L19	RPL19	sp|P84098|RL19_HUMAN 60S ribosomal protein L19 OS=Homo sapiens OX=9606 GN=RPL19 PE=1 SV=1	1	3	3	3	2	2	2	3	3	3	3	1	2	2	0	0	2	1	2	3	2	2	2	2	2	3	3	3	3	1	2	2	0	0	2	1	2	3	2	2	2	2
Q99832	Q99832	13	13	13	T-complex protein 1 subunit eta	CCT7	sp|Q99832|TCPH_HUMAN T-complex protein 1 subunit eta OS=Homo sapiens OX=9606 GN=CCT7 PE=1 SV=2	1	13	13	13	4	4	4	5	3	5	5	5	4	3	1	2	2	2	3	4	10	9	4	4	4	5	3	5	5	5	4	3	1	2	2	2	3	4	10	9	4	4
P63000;P60763;P15153;P84095;P17081;Q9H4E5	P63000;P60763;P15153;P84095;P17081;Q9H4E5	2;2;2;1;1;1	2;2;2;1;1;1	1;1;1;0;0;0	Ras-related C3 botulinum toxin substrate 1;Ras-related C3 botulinum toxin substrate 3;Ras-related C3 botulinum toxin substrate 2;Rho-related GTP-binding protein RhoG;Rho-related GTP-binding protein RhoQ;Rho-related GTP-binding protein RhoJ	RAC1;RAC3;RAC2;RHOG;RHOQ;RHOJ	sp|P63000|RAC1_HUMAN Ras-related C3 botulinum toxin substrate 1 OS=Homo sapiens OX=9606 GN=RAC1 PE=1 SV=1;sp|P60763|RAC3_HUMAN Ras-related C3 botulinum toxin substrate 3 OS=Homo sapiens OX=9606 GN=RAC3 PE=1 SV=1;sp|P15153|RAC2_HUMAN Ras-related C3 botulinu	6	2	2	1	1	1	1	2	1	1	2	2	2	1	0	1	1	1	1	1	1	2	1	1	1	2	1	1	2	2	2	1	0	1	1	1	1	1	1	2	1	1
P52907;P47755	P52907	3;1	3;1	3;1	F-actin-capping protein subunit alpha-1	CAPZA1	sp|P52907|CAZA1_HUMAN F-actin-capping protein subunit alpha-1 OS=Homo sapiens OX=9606 GN=CAPZA1 PE=1 SV=3	2	3	3	3	2	2	2	2	1	3	2	3	2	2	0	1	1	1	1	1	1	3	2	2	2	2	1	3	2	3	2	2	0	1	1	1	1	1	1	3	2	2
P17987	P17987	11	11	11	T-complex protein 1 subunit alpha	TCP1	sp|P17987|TCPA_HUMAN T-complex protein 1 subunit alpha OS=Homo sapiens OX=9606 GN=TCP1 PE=1 SV=1	1	11	11	11	5	4	6	6	3	6	4	3	4	5	0	2	5	8	4	6	9	9	5	4	6	6	3	6	4	3	4	5	0	2	5	8	4	6	9	9	5	4
P10599	P10599	7	7	7	Thioredoxin	TXN	sp|P10599|THIO_HUMAN Thioredoxin OS=Homo sapiens OX=9606 GN=TXN PE=1 SV=3	1	7	7	7	5	5	5	6	6	6	5	6	5	6	3	4	6	7	5	5	7	7	5	5	5	6	6	6	5	6	5	6	3	4	6	7	5	5	7	7	5	5
O94925	O94925	17	17	17	Glutaminase kidney isoform, mitochondrial	GLS	sp|O94925|GLSK_HUMAN Glutaminase kidney isoform, mitochondrial OS=Homo sapiens OX=9606 GN=GLS PE=1 SV=1	1	17	17	17	6	9	7	10	5	7	6	6	6	6	5	6	6	9	7	9	16	11	6	9	7	10	5	7	6	6	6	6	5	6	6	9	7	9	16	11	6	9
P14314	P14314	9	9	9	Glucosidase 2 subunit beta	PRKCSH	sp|P14314|GLU2B_HUMAN Glucosidase 2 subunit beta OS=Homo sapiens OX=9606 GN=PRKCSH PE=1 SV=2	1	9	9	9	2	4	2	5	4	5	4	3	2	2	0	0	3	2	3	4	7	7	2	4	2	5	4	5	4	3	2	2	0	0	3	2	3	4	7	7	2	4
Q14019	Q14019	9	9	9	Coactosin-like protein	COTL1	sp|Q14019|COTL1_HUMAN Coactosin-like protein OS=Homo sapiens OX=9606 GN=COTL1 PE=1 SV=3	1	9	9	9	3	6	4	5	3	5	3	3	4	2	3	3	3	4	3	4	4	7	3	6	4	5	3	5	3	3	4	2	3	3	3	4	3	4	4	7	3	6
P23284	P23284	8	8	8	Peptidyl-prolyl cis-trans isomerase B	PPIB	sp|P23284|PPIB_HUMAN Peptidyl-prolyl cis-trans isomerase B OS=Homo sapiens OX=9606 GN=PPIB PE=1 SV=2	1	8	8	8	5	4	4	5	4	7	5	4	4	4	3	3	5	6	6	6	6	5	5	4	4	5	4	7	5	4	4	4	3	3	5	6	6	6	6	5	5	4
Q99497	Q99497	8	8	8	Protein deglycase DJ-1	PARK7	sp|Q99497|PARK7_HUMAN Protein/nucleic acid deglycase DJ-1 OS=Homo sapiens OX=9606 GN=PARK7 PE=1 SV=2	1	8	8	8	5	5	5	5	5	4	4	4	3	4	2	3	4	4	4	4	7	7	5	5	5	5	5	4	4	4	3	4	2	3	4	4	4	4	7	7	5	5
P20700	P20700	7	6	5	Lamin-B1	LMNB1	sp|P20700|LMNB1_HUMAN Lamin-B1 OS=Homo sapiens OX=9606 GN=LMNB1 PE=1 SV=2	1	7	6	5	4	2	2	2	2	4	1	3	2	3	1	1	1	3	1	3	6	3	3	1	1	1	1	3	0	2	1	2	0	0	1	3	0	2	5	2	3	1
P62854;Q5JNZ5	P62854;Q5JNZ5	2;1	2;1	2;1	40S ribosomal protein S26;Putative 40S ribosomal protein S26-like 1	RPS26;RPS26P11	sp|P62854|RS26_HUMAN 40S ribosomal protein S26 OS=Homo sapiens OX=9606 GN=RPS26 PE=1 SV=3;sp|Q5JNZ5|RS26L_HUMAN Putative 40S ribosomal protein S26-like 1 OS=Homo sapiens OX=9606 GN=RPS26P11 PE=5 SV=1	2	2	2	2	1	1	2	2	2	2	1	2	2	2	1	1	1	1	1	1	2	1	1	1	2	2	2	2	1	2	2	2	1	1	1	1	1	1	2	1	1	1
Q9BQE3	Q9BQE3	23	2	2	Tubulin alpha-1C chain	TUBA1C	sp|Q9BQE3|TBA1C_HUMAN Tubulin alpha-1C chain OS=Homo sapiens OX=9606 GN=TUBA1C PE=1 SV=1	1	23	2	2	19	20	19	20	20	20	21	20	20	20	17	19	19	18	21	20	21	21	1	2	1	2	2	2	2	2	2	2	1	2	2	1	2	2	2	2	1	2
P08708	P08708	4	4	4	40S ribosomal protein S17	RPS17	sp|P08708|RS17_HUMAN 40S ribosomal protein S17 OS=Homo sapiens OX=9606 GN=RPS17 PE=1 SV=2	1	4	4	4	2	2	2	3	3	2	3	2	2	1	1	1	1	2	1	2	2	3	2	2	2	3	3	2	3	2	2	1	1	1	1	2	1	2	2	3	2	2
P52272	P52272	13	13	13	Heterogeneous nuclear ribonucleoprotein M	HNRNPM	sp|P52272|HNRPM_HUMAN Heterogeneous nuclear ribonucleoprotein M OS=Homo sapiens OX=9606 GN=HNRNPM PE=1 SV=3	1	13	13	13	1	5	3	4	3	6	3	2	1	2	0	1	1	3	5	3	6	5	1	5	3	4	3	6	3	2	1	2	0	1	1	3	5	3	6	5	1	5
P09493	P09493	12	5	4	Tropomyosin alpha-1 chain	TPM1	sp|P09493|TPM1_HUMAN Tropomyosin alpha-1 chain OS=Homo sapiens OX=9606 GN=TPM1 PE=1 SV=2	1	12	5	4	5	6	5	6	5	6	4	6	5	3	5	5	7	6	8	6	9	11	2	2	1	2	1	2	1	1	1	0	1	1	3	2	3	2	4	4	2	1
P61457	P61457	2	2	2	Pterin-4-alpha-carbinolamine dehydratase	PCBD1	sp|P61457|PHS_HUMAN Pterin-4-alpha-carbinolamine dehydratase OS=Homo sapiens OX=9606 GN=PCBD1 PE=1 SV=2	1	2	2	2	0	2	0	2	0	2	1	1	2	0	0	0	0	2	1	1	2	2	0	2	0	2	0	2	1	1	2	0	0	0	0	2	1	1	2	2	0	2
P09429;B2RPK0	P09429;B2RPK0	4;3	4;3	3;2	High mobility group protein B1;Putative high mobility group protein B1-like 1	HMGB1;HMGB1P1	sp|P09429|HMGB1_HUMAN High mobility group protein B1 OS=Homo sapiens OX=9606 GN=HMGB1 PE=1 SV=3;sp|B2RPK0|HGB1A_HUMAN Putative high mobility group protein B1-like 1 OS=Homo sapiens OX=9606 GN=HMGB1P1 PE=5 SV=1	2	4	4	3	1	1	0	2	2	1	1	1	1	0	0	0	2	2	4	3	4	4	1	1	0	2	2	1	1	1	1	0	0	0	2	2	4	3	4	4	1	1
P62266	P62266	3	3	3	40S ribosomal protein S23	RPS23	sp|P62266|RS23_HUMAN 40S ribosomal protein S23 OS=Homo sapiens OX=9606 GN=RPS23 PE=1 SV=3	1	3	3	3	0	2	2	3	0	3	0	2	0	0	1	0	0	0	0	1	3	3	0	2	2	3	0	3	0	2	0	0	1	0	0	0	0	1	3	3	0	2
A0A1B0GUS4;P68036	A0A1B0GUS4;P68036	2;2	2;2	2;2	Ubiquitin-conjugating enzyme E2 L3	UBE2L3	sp|A0A1B0GUS4|UB2L5_HUMAN Ubiquitin-conjugating enzyme E2 L5 OS=Homo sapiens OX=9606 GN=UBE2L5 PE=2 SV=1;sp|P68036|UB2L3_HUMAN Ubiquitin-conjugating enzyme E2 L3 OS=Homo sapiens OX=9606 GN=UBE2L3 PE=1 SV=1	2	2	2	2	1	1	1	1	1	1	2	1	1	1	0	0	0	1	0	1	1	2	1	1	1	1	1	1	2	1	1	1	0	0	0	1	0	1	1	2	1	1
P09874	P09874	6	6	6	Poly [ADP-ribose] polymerase 1	PARP1	sp|P09874|PARP1_HUMAN Poly [ADP-ribose] polymerase 1 OS=Homo sapiens OX=9606 GN=PARP1 PE=1 SV=4	1	6	6	6	2	0	2	3	1	2	1	2	0	2	0	0	2	2	2	3	4	4	2	0	2	3	1	2	1	2	0	2	0	0	2	2	2	3	4	4	2	0
P41091;Q2VIR3	P41091;Q2VIR3	5;4	5;4	5;4	Eukaryotic translation initiation factor 2 subunit 3;Putative eukaryotic translation initiation factor 2 subunit 3-like protein	EIF2S3;EIF2S3L	sp|P41091|IF2G_HUMAN Eukaryotic translation initiation factor 2 subunit 3 OS=Homo sapiens OX=9606 GN=EIF2S3 PE=1 SV=3;sp|Q2VIR3|IF2GL_HUMAN Eukaryotic translation initiation factor 2 subunit 3B OS=Homo sapiens OX=9606 GN=EIF2S3B PE=2 SV=2	2	5	5	5	3	3	2	2	1	2	2	1	1	2	0	2	0	3	1	1	3	4	3	3	2	2	1	2	2	1	1	2	0	2	0	3	1	1	3	4	3	3
P31939	P31939	6	6	6	Bifunctional purine biosynthesis protein PURH;Phosphoribosylaminoimidazolecarboxamide formyltransferase;IMP cyclohydrolase	ATIC	sp|P31939|PUR9_HUMAN Bifunctional purine biosynthesis protein PURH OS=Homo sapiens OX=9606 GN=ATIC PE=1 SV=3	1	6	6	6	0	0	0	3	0	3	1	1	0	1	0	0	0	0	0	0	3	3	0	0	0	3	0	3	1	1	0	1	0	0	0	0	0	0	3	3	0	0
Q02543	Q02543	4	4	4	60S ribosomal protein L18a	RPL18A	sp|Q02543|RL18A_HUMAN 60S ribosomal protein L18a OS=Homo sapiens OX=9606 GN=RPL18A PE=1 SV=2	1	4	4	4	2	3	2	2	3	3	0	1	1	1	1	2	1	2	1	2	3	2	2	3	2	2	3	3	0	1	1	1	1	2	1	2	1	2	3	2	2	3
P51149	P51149	3	3	3	Ras-related protein Rab-7a	RAB7A	sp|P51149|RAB7A_HUMAN Ras-related protein Rab-7a OS=Homo sapiens OX=9606 GN=RAB7A PE=1 SV=1	1	3	3	3	2	2	1	1	0	3	0	1	2	0	0	1	1	1	1	1	2	1	2	2	1	1	0	3	0	1	2	0	0	1	1	1	1	1	2	1	2	2
P35268	P35268	3	3	3	60S ribosomal protein L22	RPL22	sp|P35268|RL22_HUMAN 60S ribosomal protein L22 OS=Homo sapiens OX=9606 GN=RPL22 PE=1 SV=2	1	3	3	3	1	2	1	2	1	1	1	3	1	1	1	1	1	1	2	1	2	2	1	2	1	2	1	1	1	3	1	1	1	1	1	1	2	1	2	2	1	2
Q15293	Q15293	6	6	6	Reticulocalbin-1	RCN1	sp|Q15293|RCN1_HUMAN Reticulocalbin-1 OS=Homo sapiens OX=9606 GN=RCN1 PE=1 SV=1	1	6	6	6	1	3	1	3	1	5	1	2	3	1	0	1	3	1	3	2	4	4	1	3	1	3	1	5	1	2	3	1	0	1	3	1	3	2	4	4	1	3
P11279	P11279	2	2	2	Lysosome-associated membrane glycoprotein 1	LAMP1	sp|P11279|LAMP1_HUMAN Lysosome-associated membrane glycoprotein 1 OS=Homo sapiens OX=9606 GN=LAMP1 PE=1 SV=3	1	2	2	2	1	1	1	1	2	2	1	1	1	2	1	1	1	1	1	1	1	2	1	1	1	1	2	2	1	1	1	2	1	1	1	1	1	1	1	2	1	1
Q15365;P57723	Q15365	8;1	4;0	4;0	Poly(rC)-binding protein 1	PCBP1	sp|Q15365|PCBP1_HUMAN Poly(rC)-binding protein 1 OS=Homo sapiens OX=9606 GN=PCBP1 PE=1 SV=2	2	8	4	4	4	5	6	6	3	6	5	4	3	4	0	2	4	5	4	7	7	6	2	2	3	2	2	2	2	1	0	1	0	0	1	3	1	4	4	3	2	2
P45880	P45880	6	6	6	Voltage-dependent anion-selective channel protein 2	VDAC2	sp|P45880|VDAC2_HUMAN Voltage-dependent anion-selective channel protein 2 OS=Homo sapiens OX=9606 GN=VDAC2 PE=1 SV=2	1	6	6	6	1	1	0	3	0	3	1	1	0	0	0	0	2	3	1	2	6	3	1	1	0	3	0	3	1	1	0	0	0	0	2	3	1	2	6	3	1	1
Q92945	Q92945	5	5	3	Far upstream element-binding protein 2	KHSRP	sp|Q92945|FUBP2_HUMAN Far upstream element-binding protein 2 OS=Homo sapiens OX=9606 GN=KHSRP PE=1 SV=4	1	5	5	3	2	1	1	1	1	2	1	2	1	0	0	0	1	0	0	0	2	1	2	1	1	1	1	2	1	2	1	0	0	0	1	0	0	0	2	1	1	1
O75367;Q9P0M6	O75367	3;1	3;1	3;1	Core histone macro-H2A.1	H2AFY	sp|O75367|H2AY_HUMAN Core histone macro-H2A.1 OS=Homo sapiens OX=9606 GN=H2AFY PE=1 SV=4	2	3	3	3	2	3	1	2	1	1	2	1	1	0	0	1	1	1	1	1	2	1	2	3	1	2	1	1	2	1	1	0	0	1	1	1	1	1	2	1	2	3
P51572	P51572	2	2	2	B-cell receptor-associated protein 31	BCAP31	sp|P51572|BAP31_HUMAN B-cell receptor-associated protein 31 OS=Homo sapiens OX=9606 GN=BCAP31 PE=1 SV=3	1	2	2	2	2	2	0	2	1	2	2	1	0	1	0	0	2	2	1	1	2	2	2	2	0	2	1	2	2	1	0	1	0	0	2	2	1	1	2	2	2	2
O43852	O43852	5	5	5	Calumenin	CALU	sp|O43852|CALU_HUMAN Calumenin OS=Homo sapiens OX=9606 GN=CALU PE=1 SV=2	1	5	5	5	2	3	2	3	2	2	2	1	1	1	0	1	2	2	2	2	5	4	2	3	2	3	2	2	2	1	1	1	0	1	2	2	2	2	5	4	2	3
P60981	P60981	5	4	4	Destrin	DSTN	sp|P60981|DEST_HUMAN Destrin OS=Homo sapiens OX=9606 GN=DSTN PE=1 SV=3	1	5	4	4	4	3	3	3	3	4	3	3	3	2	2	3	1	3	3	3	4	4	3	2	2	2	2	3	2	2	3	1	1	2	1	2	2	2	3	3	3	2
Q13185;P83916	Q13185	3;1	3;1	3;1	Chromobox protein homolog 3	CBX3	sp|Q13185|CBX3_HUMAN Chromobox protein homolog 3 OS=Homo sapiens OX=9606 GN=CBX3 PE=1 SV=4	2	3	3	3	1	1	1	2	0	2	0	0	0	0	0	0	1	0	0	1	1	1	1	1	1	2	0	2	0	0	0	0	0	0	1	0	0	1	1	1	1	1
P21980	P21980	6	6	6	Protein-glutamine gamma-glutamyltransferase 2	TGM2	sp|P21980|TGM2_HUMAN Protein-glutamine gamma-glutamyltransferase 2 OS=Homo sapiens OX=9606 GN=TGM2 PE=1 SV=2	1	6	6	6	2	1	0	2	0	1	1	1	0	0	0	0	1	1	0	1	4	5	2	1	0	2	0	1	1	1	0	0	0	0	1	1	0	1	4	5	2	1
O00231	O00231	3	3	3	26S proteasome non-ATPase regulatory subunit 11	PSMD11	sp|O00231|PSD11_HUMAN 26S proteasome non-ATPase regulatory subunit 11 OS=Homo sapiens OX=9606 GN=PSMD11 PE=1 SV=3	1	3	3	3	2	1	1	2	0	3	2	1	1	1	0	0	0	1	1	1	3	3	2	1	1	2	0	3	2	1	1	1	0	0	0	1	1	1	3	3	2	1
Q04917	Q04917	6	3	3	14-3-3 protein eta	YWHAH	sp|Q04917|1433F_HUMAN 14-3-3 protein eta OS=Homo sapiens OX=9606 GN=YWHAH PE=1 SV=4	1	6	3	3	5	6	5	5	5	4	5	6	5	4	3	4	5	6	5	4	5	6	2	3	2	2	2	1	2	3	2	1	0	1	2	3	2	1	2	3	2	3
P29034	P29034	2	2	2	Protein S100-A2	S100A2	sp|P29034|S10A2_HUMAN Protein S100-A2 OS=Homo sapiens OX=9606 GN=S100A2 PE=1 SV=3	1	2	2	2	1	2	2	2	1	2	1	1	1	2	0	0	2	2	1	2	2	2	1	2	2	2	1	2	1	1	1	2	0	0	2	2	1	2	2	2	1	2
Q7Z406	Q7Z406	8	1	1	Myosin-14	MYH14	sp|Q7Z406|MYH14_HUMAN Myosin-14 OS=Homo sapiens OX=9606 GN=MYH14 PE=1 SV=2	1	8	1	1	8	7	8	7	8	8	6	8	8	8	7	6	8	8	7	8	8	8	1	1	1	1	1	1	1	1	1	1	1	1	1	1	1	1	1	1	1	1
Q96C19;Q9BUP0	Q96C19	5;2	5;2	5;2	EF-hand domain-containing protein D2	EFHD2	sp|Q96C19|EFHD2_HUMAN EF-hand domain-containing protein D2 OS=Homo sapiens OX=9606 GN=EFHD2 PE=1 SV=1	2	5	5	5	0	0	1	3	0	2	0	0	1	1	0	1	0	0	0	1	4	3	0	0	1	3	0	2	0	0	1	1	0	1	0	0	0	1	4	3	0	0
Q07021	Q07021	3	3	3	Complement component 1 Q subcomponent-binding protein, mitochondrial	C1QBP	sp|Q07021|C1QBP_HUMAN Complement component 1 Q subcomponent-binding protein, mitochondrial OS=Homo sapiens OX=9606 GN=C1QBP PE=1 SV=1	1	3	3	3	1	2	2	1	2	3	1	2	2	1	0	0	1	1	1	1	0	2	1	2	2	1	2	3	1	2	2	1	0	0	1	1	1	1	0	2	1	2
P49411	P49411	4	4	4	Elongation factor Tu, mitochondrial	TUFM	sp|P49411|EFTU_HUMAN Elongation factor Tu, mitochondrial OS=Homo sapiens OX=9606 GN=TUFM PE=1 SV=2	1	4	4	4	0	2	2	1	2	1	0	1	0	0	0	0	1	2	1	1	3	1	0	2	2	1	2	1	0	1	0	0	0	0	1	2	1	1	3	1	0	2
O15143	O15143	4	4	4	Actin-related protein 2/3 complex subunit 1B	ARPC1B	sp|O15143|ARC1B_HUMAN Actin-related protein 2/3 complex subunit 1B OS=Homo sapiens OX=9606 GN=ARPC1B PE=1 SV=3	1	4	4	4	2	2	0	2	1	1	0	1	1	0	0	0	0	1	1	0	3	1	2	2	0	2	1	1	0	1	1	0	0	0	0	1	1	0	3	1	2	2
P52565	P52565	3	3	3	Rho GDP-dissociation inhibitor 1	ARHGDIA	sp|P52565|GDIR1_HUMAN Rho GDP-dissociation inhibitor 1 OS=Homo sapiens OX=9606 GN=ARHGDIA PE=1 SV=3	1	3	3	3	2	2	1	3	0	2	0	1	0	0	0	0	2	1	1	1	3	3	2	2	1	3	0	2	0	1	0	0	0	0	2	1	1	1	3	3	2	2
P04843	P04843	8	8	8	Dolichyl-diphosphooligosaccharide--protein glycosyltransferase subunit 1	RPN1	sp|P04843|RPN1_HUMAN Dolichyl-diphosphooligosaccharide--protein glycosyltransferase subunit 1 OS=Homo sapiens OX=9606 GN=RPN1 PE=1 SV=1	1	8	8	8	1	0	0	3	1	2	0	0	0	0	0	0	1	1	2	1	5	3	1	0	0	3	1	2	0	0	0	0	0	0	1	1	2	1	5	3	1	0
Q9UQ80	Q9UQ80	7	7	7	Proliferation-associated protein 2G4	PA2G4	sp|Q9UQ80|PA2G4_HUMAN Proliferation-associated protein 2G4 OS=Homo sapiens OX=9606 GN=PA2G4 PE=1 SV=3	1	7	7	7	2	1	1	2	1	3	1	1	2	1	0	1	1	1	0	1	4	4	2	1	1	2	1	3	1	1	2	1	0	1	1	1	0	1	4	4	2	1
P24844	P24844	7	2	2	Myosin regulatory light polypeptide 9	MYL9	sp|P24844|MYL9_HUMAN Myosin regulatory light polypeptide 9 OS=Homo sapiens OX=9606 GN=MYL9 PE=1 SV=4	1	7	2	2	5	5	5	6	5	6	5	3	5	3	3	4	5	6	5	5	7	7	0	2	1	1	1	1	1	0	1	0	0	0	1	1	1	1	2	2	0	2
P20962	P20962	2	2	2	Parathymosin	PTMS	sp|P20962|PTMS_HUMAN Parathymosin OS=Homo sapiens OX=9606 GN=PTMS PE=1 SV=2	1	2	2	2	1	1	1	1	1	1	1	1	1	1	1	1	2	1	2	1	1	2	1	1	1	1	1	1	1	1	1	1	1	1	2	1	2	1	1	2	1	1
P63096;P09471;P08754;P04899;P11488;P19087;A8MTJ3;P38405;P63092;Q5JWF2	P63096;P09471;P08754;P04899;P11488;P19087;A8MTJ3;P38405;P63092;Q5JWF2	2;2;2;2;1;1;1;1;1;1	2;2;2;2;1;1;1;1;1;1	2;2;2;2;1;1;1;1;1;1	Guanine nucleotide-binding protein G(i) subunit alpha-1;Guanine nucleotide-binding protein G(o) subunit alpha;Guanine nucleotide-binding protein G(k) subunit alpha;Guanine nucleotide-binding protein G(i) subunit alpha-2;Guanine nucleotide-binding protein G(t) subunit alpha-1;Guanine nucleotide-binding protein G(t) subunit alpha-2;Guanine nucleotide-binding protein G(t) subunit alpha-3;Guanine nuc…	GNAI1;GNAO1;GNAI3;GNAI2;GNAT1;GNAT2;GNAT3;GNAL;GNAS	sp|P63096|GNAI1_HUMAN Guanine nucleotide-binding protein G(i) subunit alpha-1 OS=Homo sapiens OX=9606 GN=GNAI1 PE=1 SV=2;sp|P09471|GNAO_HUMAN Guanine nucleotide-binding protein G(o) subunit alpha OS=Homo sapiens OX=9606 GN=GNAO1 PE=1 SV=4;sp|P08754|GNAI3_H	10	2	2	2	0	2	1	0	1	0	1	1	0	0	0	0	1	1	1	1	1	2	0	2	1	0	1	0	1	1	0	0	0	0	1	1	1	1	1	2	0	2
P52788	P52788	4	4	4	Spermine synthase	SMS	sp|P52788|SPSY_HUMAN Spermine synthase OS=Homo sapiens OX=9606 GN=SMS PE=1 SV=2	1	4	4	4	1	0	0	1	0	0	0	0	0	0	0	0	0	2	0	1	2	4	1	0	0	1	0	0	0	0	0	0	0	0	0	2	0	1	2	4	1	0
Q99584	Q99584	4	4	4	Protein S100-A13	S100A13	sp|Q99584|S10AD_HUMAN Protein S100-A13 OS=Homo sapiens OX=9606 GN=S100A13 PE=1 SV=1	1	4	4	4	1	1	1	1	1	2	1	2	1	1	0	1	2	1	1	1	2	4	1	1	1	1	1	2	1	2	1	1	0	1	2	1	1	1	2	4	1	1
P09525	P09525	5	5	5	Annexin A4	ANXA4	sp|P09525|ANXA4_HUMAN Annexin A4 OS=Homo sapiens OX=9606 GN=ANXA4 PE=1 SV=4	1	5	5	5	0	2	0	1	1	1	0	1	0	0	0	0	0	1	0	1	5	1	0	2	0	1	1	1	0	1	0	0	0	0	0	1	0	1	5	1	0	2
P11766	P11766	5	5	5	Alcohol dehydrogenase class-3	ADH5	sp|P11766|ADHX_HUMAN Alcohol dehydrogenase class-3 OS=Homo sapiens OX=9606 GN=ADH5 PE=1 SV=4	1	5	5	5	2	0	1	1	1	1	1	0	1	1	0	0	1	1	1	1	5	2	2	0	1	1	1	1	1	0	1	1	0	0	1	1	1	1	5	2	2	0
Q9BRA2	Q9BRA2	3	3	3	Thioredoxin domain-containing protein 17	TXNDC17	sp|Q9BRA2|TXD17_HUMAN Thioredoxin domain-containing protein 17 OS=Homo sapiens OX=9606 GN=TXNDC17 PE=1 SV=1	1	3	3	3	0	1	0	1	0	2	0	0	0	0	0	0	0	0	1	0	2	0	0	1	0	1	0	2	0	0	0	0	0	0	0	0	1	0	2	0	0	1
P30153;P30154	P30153	5;2	5;2	5;2	Serine/threonine-protein phosphatase 2A 65 kDa regulatory subunit A alpha isoform	PPP2R1A	sp|P30153|2AAA_HUMAN Serine/threonine-protein phosphatase 2A 65 kDa regulatory subunit A alpha isoform OS=Homo sapiens OX=9606 GN=PPP2R1A PE=1 SV=4	2	5	5	5	0	1	0	1	0	2	0	1	0	0	0	0	0	1	0	0	3	3	0	1	0	1	0	2	0	1	0	0	0	0	0	1	0	0	3	3	0	1
P68133;P68032;P63267;P62736	P68133;P68032;P63267;P62736	15;15;14;14	2;2;2;2	2;2;2;2	Actin, alpha skeletal muscle;Actin, alpha cardiac muscle 1;Actin, gamma-enteric smooth muscle;Actin, aortic smooth muscle	ACTA1;ACTC1;ACTG2;ACTA2	sp|P68133|ACTS_HUMAN Actin, alpha skeletal muscle OS=Homo sapiens OX=9606 GN=ACTA1 PE=1 SV=1;sp|P68032|ACTC_HUMAN Actin, alpha cardiac muscle 1 OS=Homo sapiens OX=9606 GN=ACTC1 PE=1 SV=1;sp|P63267|ACTH_HUMAN Actin, gamma-enteric smooth muscle OS=Homo sapie	4	15	2	2	13	12	13	13	13	12	13	13	13	12	11	11	13	14	12	12	15	12	1	1	1	1	1	1	1	1	1	1	1	1	1	1	1	1	2	1	1	1
Q13162	Q13162	6	3	3	Peroxiredoxin-4	PRDX4	sp|Q13162|PRDX4_HUMAN Peroxiredoxin-4 OS=Homo sapiens OX=9606 GN=PRDX4 PE=1 SV=1	1	6	3	3	3	5	4	4	3	2	5	4	3	3	2	3	3	3	3	4	4	5	0	2	1	1	0	0	2	1	0	0	0	0	0	0	0	1	1	2	0	2
P20290	P20290	3	3	3	Transcription factor BTF3	BTF3	sp|P20290|BTF3_HUMAN Transcription factor BTF3 OS=Homo sapiens OX=9606 GN=BTF3 PE=1 SV=1	1	3	3	3	0	2	0	0	0	0	0	0	0	0	0	0	0	0	0	0	1	0	0	2	0	0	0	0	0	0	0	0	0	0	0	0	0	0	1	0	0	2
Q8NBS9	Q8NBS9	5	5	5	Thioredoxin domain-containing protein 5	TXNDC5	sp|Q8NBS9|TXND5_HUMAN Thioredoxin domain-containing protein 5 OS=Homo sapiens OX=9606 GN=TXNDC5 PE=1 SV=2	1	5	5	5	0	0	0	2	0	0	0	0	0	0	0	0	0	0	0	0	4	4	0	0	0	2	0	0	0	0	0	0	0	0	0	0	0	0	4	4	0	0
P00367;P49448	P00367;P49448	4;2	4;2	4;2	Glutamate dehydrogenase 1, mitochondrial;Glutamate dehydrogenase 2, mitochondrial	GLUD1;GLUD2	sp|P00367|DHE3_HUMAN Glutamate dehydrogenase 1, mitochondrial OS=Homo sapiens OX=9606 GN=GLUD1 PE=1 SV=2;sp|P49448|DHE4_HUMAN Glutamate dehydrogenase 2, mitochondrial OS=Homo sapiens OX=9606 GN=GLUD2 PE=1 SV=2	2	4	4	4	1	2	0	1	0	0	1	2	0	0	0	0	0	0	1	0	1	3	1	2	0	1	0	0	1	2	0	0	0	0	0	0	1	0	1	3	1	2
P11413	P11413	7	7	7	Glucose-6-phosphate 1-dehydrogenase	G6PD	sp|P11413|G6PD_HUMAN Glucose-6-phosphate 1-dehydrogenase OS=Homo sapiens OX=9606 GN=G6PD PE=1 SV=4	1	7	7	7	0	1	0	3	1	1	1	2	1	1	0	0	0	2	1	3	4	6	0	1	0	3	1	1	1	2	1	1	0	0	0	2	1	3	4	6	0	1
O15144	O15144	2	2	2	Actin-related protein 2/3 complex subunit 2	ARPC2	sp|O15144|ARPC2_HUMAN Actin-related protein 2/3 complex subunit 2 OS=Homo sapiens OX=9606 GN=ARPC2 PE=1 SV=1	1	2	2	2	1	1	1	1	1	2	1	1	1	1	0	1	1	1	1	1	1	1	1	1	1	1	1	2	1	1	1	1	0	1	1	1	1	1	1	1	1	1
P21796	P21796	3	3	3	Voltage-dependent anion-selective channel protein 1	VDAC1	sp|P21796|VDAC1_HUMAN Voltage-dependent anion-selective channel protein 1 OS=Homo sapiens OX=9606 GN=VDAC1 PE=1 SV=2	1	3	3	3	1	1	0	2	1	1	1	1	1	1	1	1	1	2	1	1	3	3	1	1	0	2	1	1	1	1	1	1	1	1	1	2	1	1	3	3	1	1
P61088;Q5JXB2	P61088	4;1	4;1	4;1	Ubiquitin-conjugating enzyme E2 N	UBE2N	sp|P61088|UBE2N_HUMAN Ubiquitin-conjugating enzyme E2 N OS=Homo sapiens OX=9606 GN=UBE2N PE=1 SV=1	2	4	4	4	1	2	1	1	1	1	1	1	1	1	0	0	1	1	1	1	2	2	1	2	1	1	1	1	1	1	1	1	0	0	1	1	1	1	2	2	1	2
P28066	P28066	4	4	4	Proteasome subunit alpha type-5	PSMA5	sp|P28066|PSA5_HUMAN Proteasome subunit alpha type-5 OS=Homo sapiens OX=9606 GN=PSMA5 PE=1 SV=3	1	4	4	4	0	1	2	1	1	1	1	1	0	0	1	1	1	0	1	1	1	3	0	1	2	1	1	1	1	1	0	0	1	1	1	0	1	1	1	3	0	1
P59998	P59998	4	4	4	Actin-related protein 2/3 complex subunit 4	ARPC4	sp|P59998|ARPC4_HUMAN Actin-related protein 2/3 complex subunit 4 OS=Homo sapiens OX=9606 GN=ARPC4 PE=1 SV=3	1	4	4	4	1	2	0	1	1	0	1	3	1	1	0	0	1	1	1	0	2	3	1	2	0	1	1	0	1	3	1	1	0	0	1	1	1	0	2	3	1	2
P18077	P18077	3	3	3	60S ribosomal protein L35a	RPL35A	sp|P18077|RL35A_HUMAN 60S ribosomal protein L35a OS=Homo sapiens OX=9606 GN=RPL35A PE=1 SV=2	1	3	3	3	1	2	0	1	1	1	2	0	0	0	0	1	0	1	1	1	1	2	1	2	0	1	1	1	2	0	0	0	0	1	0	1	1	1	1	2	1	2
Q07666;Q5VWX1	Q07666	3;1	3;1	3;1	KH domain-containing, RNA-binding, signal transduction-associated protein 1	KHDRBS1	sp|Q07666|KHDR1_HUMAN KH domain-containing, RNA-binding, signal transduction-associated protein 1 OS=Homo sapiens OX=9606 GN=KHDRBS1 PE=1 SV=1	2	3	3	3	1	1	0	3	0	1	0	1	0	0	0	0	0	1	1	0	1	2	1	1	0	3	0	1	0	1	0	0	0	0	0	1	1	0	1	2	1	1
O60869	O60869	3	3	3	Endothelial differentiation-related factor 1	EDF1	sp|O60869|EDF1_HUMAN Endothelial differentiation-related factor 1 OS=Homo sapiens OX=9606 GN=EDF1 PE=1 SV=1	1	3	3	3	1	1	0	2	0	1	0	1	0	0	0	0	2	1	1	0	2	2	1	1	0	2	0	1	0	1	0	0	0	0	2	1	1	0	2	2	1	1
P46940	P46940	6	6	6	Ras GTPase-activating-like protein IQGAP1	IQGAP1	sp|P46940|IQGA1_HUMAN Ras GTPase-activating-like protein IQGAP1 OS=Homo sapiens OX=9606 GN=IQGAP1 PE=1 SV=1	1	6	6	6	1	1	1	1	0	2	1	2	1	1	0	0	0	1	0	2	2	3	1	1	1	1	0	2	1	2	1	1	0	0	0	1	0	2	2	3	1	1
P52209	P52209	4	4	4	6-phosphogluconate dehydrogenase, decarboxylating	PGD	sp|P52209|6PGD_HUMAN 6-phosphogluconate dehydrogenase, decarboxylating OS=Homo sapiens OX=9606 GN=PGD PE=1 SV=3	1	4	4	4	0	0	0	0	0	2	3	1	0	1	0	0	1	1	0	1	2	3	0	0	0	0	0	2	3	1	0	1	0	0	1	1	0	1	2	3	0	0
Q86VP6	Q86VP6	4	4	4	Cullin-associated NEDD8-dissociated protein 1	CAND1	sp|Q86VP6|CAND1_HUMAN Cullin-associated NEDD8-dissociated protein 1 OS=Homo sapiens OX=9606 GN=CAND1 PE=1 SV=2	1	4	4	4	1	0	1	2	0	1	0	0	1	0	0	0	0	0	0	0	3	1	1	0	1	2	0	1	0	0	1	0	0	0	0	0	0	0	3	1	1	0
O43399	O43399	6	6	6	Tumor protein D54	TPD52L2	sp|O43399|TPD54_HUMAN Tumor protein D54 OS=Homo sapiens OX=9606 GN=TPD52L2 PE=1 SV=2	1	6	6	6	2	1	0	1	1	0	1	1	0	0	0	0	1	0	1	2	6	2	2	1	0	1	1	0	1	1	0	0	0	0	1	0	1	2	6	2	2	1
P43490	P43490	4	4	4	Nicotinamide phosphoribosyltransferase	NAMPT	sp|P43490|NAMPT_HUMAN Nicotinamide phosphoribosyltransferase OS=Homo sapiens OX=9606 GN=NAMPT PE=1 SV=1	1	4	4	4	0	0	0	0	0	2	2	1	0	0	0	0	0	0	0	0	3	1	0	0	0	0	0	2	2	1	0	0	0	0	0	0	0	0	3	1	0	0
P25788	P25788	3	3	3	Proteasome subunit alpha type-3	PSMA3	sp|P25788|PSA3_HUMAN Proteasome subunit alpha type-3 OS=Homo sapiens OX=9606 GN=PSMA3 PE=1 SV=2	1	3	3	3	1	1	1	1	0	2	0	0	0	0	0	0	1	0	0	0	0	2	1	1	1	1	0	2	0	0	0	0	0	0	1	0	0	0	0	2	1	1
P25789	P25789	3	3	3	Proteasome subunit alpha type-4	PSMA4	sp|P25789|PSA4_HUMAN Proteasome subunit alpha type-4 OS=Homo sapiens OX=9606 GN=PSMA4 PE=1 SV=1	1	3	3	3	1	1	1	2	1	1	1	1	0	1	0	0	0	0	1	0	1	2	1	1	1	2	1	1	1	1	0	1	0	0	0	0	1	0	1	2	1	1
Q14204	Q14204	5	5	5	Cytoplasmic dynein 1 heavy chain 1	DYNC1H1	sp|Q14204|DYHC1_HUMAN Cytoplasmic dynein 1 heavy chain 1 OS=Homo sapiens OX=9606 GN=DYNC1H1 PE=1 SV=5	1	5	5	5	2	1	0	0	0	0	1	1	0	0	0	0	0	0	1	0	4	1	2	1	0	0	0	0	1	1	0	0	0	0	0	0	1	0	4	1	2	1
Q9UMX0;Q9NRR5;Q9UHD9	Q9UMX0;Q9NRR5;Q9UHD9	2;1;1	2;1;1	2;1;1	Ubiquilin-1;Ubiquilin-4;Ubiquilin-2	UBQLN1;UBQLN4;UBQLN2	sp|Q9UMX0|UBQL1_HUMAN Ubiquilin-1 OS=Homo sapiens OX=9606 GN=UBQLN1 PE=1 SV=2;sp|Q9NRR5|UBQL4_HUMAN Ubiquilin-4 OS=Homo sapiens OX=9606 GN=UBQLN4 PE=1 SV=2;sp|Q9UHD9|UBQL2_HUMAN Ubiquilin-2 OS=Homo sapiens OX=9606 GN=UBQLN2 PE=1 SV=2	3	2	2	2	1	1	1	2	1	1	1	1	1	1	0	0	1	2	1	1	1	1	1	1	1	2	1	1	1	1	1	1	0	0	1	2	1	1	1	1	1	1
P05198	P05198	3	3	3	Eukaryotic translation initiation factor 2 subunit 1	EIF2S1	sp|P05198|IF2A_HUMAN Eukaryotic translation initiation factor 2 subunit 1 OS=Homo sapiens OX=9606 GN=EIF2S1 PE=1 SV=3	1	3	3	3	0	0	0	0	0	2	0	0	1	0	0	0	0	0	1	0	1	0	0	0	0	0	0	2	0	0	1	0	0	0	0	0	1	0	1	0	0	0
P78417	P78417	4	4	4	Glutathione S-transferase omega-1	GSTO1	sp|P78417|GSTO1_HUMAN Glutathione S-transferase omega-1 OS=Homo sapiens OX=9606 GN=GSTO1 PE=1 SV=2	1	4	4	4	1	1	0	2	1	1	0	1	0	0	0	0	0	1	0	0	1	3	1	1	0	2	1	1	0	1	0	0	0	0	0	1	0	0	1	3	1	1
P17655	P17655	3	3	3	Calpain-2 catalytic subunit	CAPN2	sp|P17655|CAN2_HUMAN Calpain-2 catalytic subunit OS=Homo sapiens OX=9606 GN=CAPN2 PE=1 SV=6	1	3	3	3	0	1	0	1	0	0	3	1	1	1	0	0	0	0	2	0	2	2	0	1	0	1	0	0	3	1	1	1	0	0	0	0	2	0	2	2	0	1
P51858	P51858	6	6	6	Hepatoma-derived growth factor	HDGF	sp|P51858|HDGF_HUMAN Hepatoma-derived growth factor OS=Homo sapiens OX=9606 GN=HDGF PE=1 SV=1	1	6	6	6	1	0	0	1	1	0	2	1	0	0	0	0	1	0	2	1	3	5	1	0	0	1	1	0	2	1	0	0	0	0	1	0	2	1	3	5	1	0
P53999	P53999	2	2	2	Activated RNA polymerase II transcriptional coactivator p15	SUB1	sp|P53999|TCP4_HUMAN Activated RNA polymerase II transcriptional coactivator p15 OS=Homo sapiens OX=9606 GN=SUB1 PE=1 SV=3	1	2	2	2	1	1	1	1	1	1	1	1	1	1	0	1	1	1	1	1	2	1	1	1	1	1	1	1	1	1	1	1	0	1	1	1	1	1	2	1	1	1
P22234	P22234	5	5	5	Multifunctional protein ADE2;Phosphoribosylaminoimidazole-succinocarboxamide synthase;Phosphoribosylaminoimidazole carboxylase	PAICS	sp|P22234|PUR6_HUMAN Multifunctional protein ADE2 OS=Homo sapiens OX=9606 GN=PAICS PE=1 SV=3	1	5	5	5	1	0	1	0	1	0	0	1	2	0	0	0	0	0	1	1	3	3	1	0	1	0	1	0	0	1	2	0	0	0	0	0	1	1	3	3	1	0
P11216;P11217;P06737	P11216	4;1;1	4;1;1	4;1;1	Glycogen phosphorylase, brain form	PYGB	sp|P11216|PYGB_HUMAN Glycogen phosphorylase, brain form OS=Homo sapiens OX=9606 GN=PYGB PE=1 SV=5	3	4	4	4	1	1	0	1	1	1	0	2	1	1	0	0	1	0	1	1	2	2	1	1	0	1	1	1	0	2	1	1	0	0	1	0	1	1	2	2	1	1
P14324	P14324	3	3	3	Farnesyl pyrophosphate synthase	FDPS	sp|P14324|FPPS_HUMAN Farnesyl pyrophosphate synthase OS=Homo sapiens OX=9606 GN=FDPS PE=1 SV=4	1	3	3	3	0	1	0	1	1	0	2	1	1	0	1	1	0	1	1	1	2	2	0	1	0	1	1	0	2	1	1	0	1	1	0	1	1	1	2	2	0	1
P42167;P42166	P42167;P42166	4;2	4;2	4;2	Lamina-associated polypeptide 2, isoforms beta/gamma;Thymopoietin;Thymopentin;Lamina-associated polypeptide 2, isoform alpha;Thymopoietin;Thymopentin	TMPO	sp|P42167|LAP2B_HUMAN Lamina-associated polypeptide 2, isoforms beta/gamma OS=Homo sapiens OX=9606 GN=TMPO PE=1 SV=2;sp|P42166|LAP2A_HUMAN Lamina-associated polypeptide 2, isoform alpha OS=Homo sapiens OX=9606 GN=TMPO PE=1 SV=2	2	4	4	4	0	1	0	1	0	1	0	2	0	0	0	0	0	0	0	0	1	2	0	1	0	1	0	1	0	2	0	0	0	0	0	0	0	0	1	2	0	1
P04083	P04083	4	4	4	Annexin A1	ANXA1	sp|P04083|ANXA1_HUMAN Annexin A1 OS=Homo sapiens OX=9606 GN=ANXA1 PE=1 SV=2	1	4	4	4	0	0	0	0	0	1	2	1	0	0	0	0	0	0	0	0	2	1	0	0	0	0	0	1	2	1	0	0	0	0	0	0	0	0	2	1	0	0
P33993	P33993	2	2	2	DNA replication licensing factor MCM7	MCM7	sp|P33993|MCM7_HUMAN DNA replication licensing factor MCM7 OS=Homo sapiens OX=9606 GN=MCM7 PE=1 SV=4	1	2	2	2	0	0	0	1	0	0	0	2	0	1	0	0	0	0	0	0	1	2	0	0	0	1	0	0	0	2	0	1	0	0	0	0	0	0	1	2	0	0
P63162;P14678	P63162;P14678	3;3	3;3	3;3	Small nuclear ribonucleoprotein-associated protein N;Small nuclear ribonucleoprotein-associated proteins B and B	SNRPN;SNRPB	sp|P63162|RSMN_HUMAN Small nuclear ribonucleoprotein-associated protein N OS=Homo sapiens OX=9606 GN=SNRPN PE=1 SV=1;sp|P14678|RSMB_HUMAN Small nuclear ribonucleoprotein-associated proteins B and B OS=Homo sapiens OX=9606 GN=SNRPB PE=1 SV=2	2	3	3	3	1	0	0	1	0	1	0	2	0	1	0	0	1	1	1	0	2	1	1	0	0	1	0	1	0	2	0	1	0	0	1	1	1	0	2	1	1	0
O14980	O14980	4	4	4	Exportin-1	XPO1	sp|O14980|XPO1_HUMAN Exportin-1 OS=Homo sapiens OX=9606 GN=XPO1 PE=1 SV=1	1	4	4	4	1	0	0	1	0	1	2	0	0	1	0	0	0	0	0	0	1	2	1	0	0	1	0	1	2	0	0	1	0	0	0	0	0	0	1	2	1	0
P11166	P11166	2	2	2	Solute carrier family 2, facilitated glucose transporter member 1	SLC2A1	sp|P11166|GTR1_HUMAN Solute carrier family 2, facilitated glucose transporter member 1 OS=Homo sapiens OX=9606 GN=SLC2A1 PE=1 SV=2	1	2	2	2	1	1	1	1	1	0	1	2	1	1	0	1	0	1	1	1	2	0	1	1	1	1	1	0	1	2	1	1	0	1	0	1	1	1	2	0	1	1
Q15274	Q15274	5	5	5	Nicotinate-nucleotide pyrophosphorylase [carboxylating]	QPRT	sp|Q15274|NADC_HUMAN Nicotinate-nucleotide pyrophosphorylase [carboxylating] OS=Homo sapiens OX=9606 GN=QPRT PE=1 SV=3	1	5	5	5	0	1	0	1	0	0	2	0	0	0	0	1	0	1	0	0	3	1	0	1	0	1	0	0	2	0	0	0	0	1	0	1	0	0	3	1	0	1
Q9Y696	Q9Y696	2	2	2	Chloride intracellular channel protein 4	CLIC4	sp|Q9Y696|CLIC4_HUMAN Chloride intracellular channel protein 4 OS=Homo sapiens OX=9606 GN=CLIC4 PE=1 SV=4	1	2	2	2	1	0	1	1	1	1	2	1	1	1	1	1	1	1	0	1	1	1	1	0	1	1	1	1	2	1	1	1	1	1	1	1	0	1	1	1	1	0
Q16629	Q16629	3	2	2	Serine/arginine-rich splicing factor 7	SRSF7	sp|Q16629|SRSF7_HUMAN Serine/arginine-rich splicing factor 7 OS=Homo sapiens OX=9606 GN=SRSF7 PE=1 SV=1	1	3	2	2	2	1	1	1	2	1	2	2	0	1	0	1	1	1	1	1	2	1	1	0	0	0	1	0	2	1	0	0	0	0	0	1	1	1	1	1	1	0
P30084	P30084	2	2	2	Enoyl-CoA hydratase, mitochondrial	ECHS1	sp|P30084|ECHM_HUMAN Enoyl-CoA hydratase, mitochondrial OS=Homo sapiens OX=9606 GN=ECHS1 PE=1 SV=4	1	2	2	2	1	1	0	1	0	1	0	1	0	2	0	0	0	1	0	1	1	1	1	1	0	1	0	1	0	1	0	2	0	0	0	1	0	1	1	1	1	1
Q9UNF0	Q9UNF0	2	2	2	Protein kinase C and casein kinase substrate in neurons protein 2	PACSIN2	sp|Q9UNF0|PACN2_HUMAN Protein kinase C and casein kinase substrate in neurons protein 2 OS=Homo sapiens OX=9606 GN=PACSIN2 PE=1 SV=2	1	2	2	2	1	0	0	1	0	0	2	1	1	1	0	0	1	0	0	0	0	1	1	0	0	1	0	0	2	1	1	1	0	0	1	0	0	0	0	1	1	0
O00622	O00622	3	3	3	Protein CYR61	CYR61	sp|O00622|CYR61_HUMAN Protein CYR61 OS=Homo sapiens OX=9606 GN=CYR61 PE=1 SV=1	1	3	3	3	0	1	0	1	0	0	0	3	0	0	0	0	0	0	0	0	0	0	0	1	0	1	0	0	0	3	0	0	0	0	0	0	0	0	0	0	0	1
P62995	P62995	2	2	2	Transformer-2 protein homolog beta	TRA2B	sp|P62995|TRA2B_HUMAN Transformer-2 protein homolog beta OS=Homo sapiens OX=9606 GN=TRA2B PE=1 SV=1	1	2	2	2	1	1	0	1	1	0	1	2	1	1	0	1	0	0	1	0	1	1	1	1	0	1	1	0	1	2	1	1	0	1	0	0	1	0	1	1	1	1
Q9UII2	Q9UII2	2	2	2	ATPase inhibitor, mitochondrial	ATPIF1	sp|Q9UII2|ATIF1_HUMAN ATPase inhibitor, mitochondrial OS=Homo sapiens OX=9606 GN=ATP5IF1 PE=1 SV=1	1	2	2	2	1	1	1	1	1	1	2	1	1	1	1	1	1	1	1	1	1	1	1	1	1	1	1	1	2	1	1	1	1	1	1	1	1	1	1	1	1	1
P08123	P08123	2	2	2	Collagen alpha-2(I) chain	COL1A2	sp|P08123|CO1A2_HUMAN Collagen alpha-2(I) chain OS=Homo sapiens OX=9606 GN=COL1A2 PE=1 SV=7	1	2	2	2	0	0	1	0	0	0	0	0	0	0	0	0	0	2	2	2	2	2	0	0	1	0	0	0	0	0	0	0	0	0	0	2	2	2	2	2	0	0
P16403	P16403	7	1	1	Histone H1.2	HIST1H1C	sp|P16403|H12_HUMAN Histone H1.2 OS=Homo sapiens OX=9606 GN=HIST1H1C PE=1 SV=2	1	7	1	1	7	7	7	7	7	7	7	7	7	7	6	6	7	7	7	7	7	7	1	1	1	1	1	1	1	1	1	1	0	0	1	1	1	1	1	1	1	1
P27816	P27816	4	4	4	Microtubule-associated protein 4	MAP4	sp|P27816|MAP4_HUMAN Microtubule-associated protein 4 OS=Homo sapiens OX=9606 GN=MAP4 PE=1 SV=3	1	4	4	4	0	0	0	0	0	1	1	0	1	0	1	0	1	3	3	1	1	2	0	0	0	0	0	1	1	0	1	0	1	0	1	3	3	1	1	2	0	0
O00571;O15523;Q9NQI0	O00571;O15523	5;4;1	4;3;1	4;3;1	ATP-dependent RNA helicase DDX3X;ATP-dependent RNA helicase DDX3Y	DDX3X;DDX3Y	sp|O00571|DDX3X_HUMAN ATP-dependent RNA helicase DDX3X OS=Homo sapiens OX=9606 GN=DDX3X PE=1 SV=3;sp|O15523|DDX3Y_HUMAN ATP-dependent RNA helicase DDX3Y OS=Homo sapiens OX=9606 GN=DDX3Y PE=1 SV=2	3	5	4	4	0	0	0	0	0	0	1	0	0	0	0	0	0	0	0	0	3	2	0	0	0	0	0	0	1	0	0	0	0	0	0	0	0	0	2	2	0	0
P16070	P16070	3	3	3	CD44 antigen	CD44	sp|P16070|CD44_HUMAN CD44 antigen OS=Homo sapiens OX=9606 GN=CD44 PE=1 SV=3	1	3	3	3	1	0	0	1	0	1	0	0	0	0	0	0	0	0	1	1	3	1	1	0	0	1	0	1	0	0	0	0	0	0	0	0	1	1	3	1	1	0
P04350	P04350	19	2	0	Tubulin beta-4A chain	TUBB4A	sp|P04350|TBB4A_HUMAN Tubulin beta-4A chain OS=Homo sapiens OX=9606 GN=TUBB4A PE=1 SV=2	1	19	2	0	14	17	13	18	14	14	15	17	14	15	14	14	14	14	15	15	19	18	0	1	0	1	0	0	0	0	0	0	0	0	0	0	0	0	2	2	0	0
Q9HB71	Q9HB71	4	4	4	Calcyclin-binding protein	CACYBP	sp|Q9HB71|CYBP_HUMAN Calcyclin-binding protein OS=Homo sapiens OX=9606 GN=CACYBP PE=1 SV=2	1	4	4	4	1	1	2	0	0	1	0	0	0	0	0	0	0	1	0	1	2	2	1	1	2	0	0	1	0	0	0	0	0	0	0	1	0	1	2	2	1	1
P48735;O75874	P48735	4;1	4;1	4;1	Isocitrate dehydrogenase [NADP], mitochondrial	IDH2	sp|P48735|IDHP_HUMAN Isocitrate dehydrogenase [NADP], mitochondrial OS=Homo sapiens OX=9606 GN=IDH2 PE=1 SV=2	2	4	4	4	1	1	0	1	1	1	1	1	1	1	0	1	1	1	1	1	4	2	1	1	0	1	1	1	1	1	1	1	0	1	1	1	1	1	4	2	1	1
O60664	O60664	3	3	3	Perilipin-3	PLIN3	sp|O60664|PLIN3_HUMAN Perilipin-3 OS=Homo sapiens OX=9606 GN=PLIN3 PE=1 SV=3	1	3	3	3	0	0	0	0	0	0	1	0	0	0	0	0	0	1	0	0	3	2	0	0	0	0	0	0	1	0	0	0	0	0	0	1	0	0	3	2	0	0
P62316	P62316	2	2	2	Small nuclear ribonucleoprotein Sm D2	SNRPD2	sp|P62316|SMD2_HUMAN Small nuclear ribonucleoprotein Sm D2 OS=Homo sapiens OX=9606 GN=SNRPD2 PE=1 SV=1	1	2	2	2	0	0	0	1	0	1	1	1	0	1	1	0	2	1	1	1	2	1	0	0	0	1	0	1	1	1	0	1	1	0	2	1	1	1	2	1	0	0
Q15417	Q15417	5	4	4	Calponin-3	CNN3	sp|Q15417|CNN3_HUMAN Calponin-3 OS=Homo sapiens OX=9606 GN=CNN3 PE=1 SV=1	1	5	4	4	1	1	1	2	1	1	1	1	1	0	0	1	1	1	1	1	3	3	0	0	0	1	0	0	0	0	0	0	0	0	0	0	0	0	2	2	0	0
P00492	P00492	6	6	6	Hypoxanthine-guanine phosphoribosyltransferase	HPRT1	sp|P00492|HPRT_HUMAN Hypoxanthine-guanine phosphoribosyltransferase OS=Homo sapiens OX=9606 GN=HPRT1 PE=1 SV=2	1	6	6	6	0	0	0	0	0	0	0	0	0	0	0	0	0	0	1	0	5	3	0	0	0	0	0	0	0	0	0	0	0	0	0	0	1	0	5	3	0	0
P61970	P61970	4	4	4	Nuclear transport factor 2	NUTF2	sp|P61970|NTF2_HUMAN Nuclear transport factor 2 OS=Homo sapiens OX=9606 GN=NUTF2 PE=1 SV=1	1	4	4	4	0	0	0	0	1	1	0	0	0	0	0	0	0	0	0	0	3	2	0	0	0	0	1	1	0	0	0	0	0	0	0	0	0	0	3	2	0	0
P61769	P61769	3	3	3	Beta-2-microglobulin;Beta-2-microglobulin form pI 5.3	B2M	sp|P61769|B2MG_HUMAN Beta-2-microglobulin OS=Homo sapiens OX=9606 GN=B2M PE=1 SV=1	1	3	3	3	1	1	1	0	0	1	1	0	1	0	0	0	1	2	1	0	2	1	1	1	1	0	0	1	1	0	1	0	0	0	1	2	1	0	2	1	1	1
Q13200	Q13200	6	6	6	26S proteasome non-ATPase regulatory subunit 2	PSMD2	sp|Q13200|PSMD2_HUMAN 26S proteasome non-ATPase regulatory subunit 2 OS=Homo sapiens OX=9606 GN=PSMD2 PE=1 SV=3	1	6	6	6	1	0	0	1	0	1	1	0	0	0	0	0	0	0	0	0	3	4	1	0	0	1	0	1	1	0	0	0	0	0	0	0	0	0	3	4	1	0
Q99623	Q99623	6	6	6	Prohibitin-2	PHB2	sp|Q99623|PHB2_HUMAN Prohibitin-2 OS=Homo sapiens OX=9606 GN=PHB2 PE=1 SV=2	1	6	6	6	0	1	0	1	0	1	0	1	0	0	0	0	1	1	0	0	5	6	0	1	0	1	0	1	0	1	0	0	0	0	1	1	0	0	5	6	0	1
P81605	P81605	2	2	2	Dermcidin;Survival-promoting peptide;DCD-1	DCD	sp|P81605|DCD_HUMAN Dermcidin OS=Homo sapiens OX=9606 GN=DCD PE=1 SV=2	1	2	2	2	0	1	0	0	0	1	0	0	0	0	0	0	1	1	0	2	1	2	0	1	0	0	0	1	0	0	0	0	0	0	1	1	0	2	1	2	0	1
P49321	P49321	3	3	3	Nuclear autoantigenic sperm protein	NASP	sp|P49321|NASP_HUMAN Nuclear autoantigenic sperm protein OS=Homo sapiens OX=9606 GN=NASP PE=1 SV=2	1	3	3	3	1	1	0	1	0	1	0	1	1	0	0	0	0	1	1	0	2	2	1	1	0	1	0	1	0	1	1	0	0	0	0	1	1	0	2	2	1	1
P42704	P42704	5	5	5	Leucine-rich PPR motif-containing protein, mitochondrial	LRPPRC	sp|P42704|LPPRC_HUMAN Leucine-rich PPR motif-containing protein, mitochondrial OS=Homo sapiens OX=9606 GN=LRPPRC PE=1 SV=3	1	5	5	5	0	0	1	1	0	1	0	0	1	0	0	0	0	0	0	0	4	3	0	0	1	1	0	1	0	0	1	0	0	0	0	0	0	0	4	3	0	0
Q99729	Q99729	4	4	4	Heterogeneous nuclear ribonucleoprotein A/B	HNRNPAB	sp|Q99729|ROAA_HUMAN Heterogeneous nuclear ribonucleoprotein A/B OS=Homo sapiens OX=9606 GN=HNRNPAB PE=1 SV=2	1	4	4	4	0	0	1	1	0	1	0	0	1	1	0	0	0	0	0	1	3	2	0	0	1	1	0	1	0	0	1	1	0	0	0	0	0	1	3	2	0	0
Q12905	Q12905	3	3	3	Interleukin enhancer-binding factor 2	ILF2	sp|Q12905|ILF2_HUMAN Interleukin enhancer-binding factor 2 OS=Homo sapiens OX=9606 GN=ILF2 PE=1 SV=2	1	3	3	3	0	0	0	0	0	0	1	0	0	0	0	0	0	0	0	0	2	2	0	0	0	0	0	0	1	0	0	0	0	0	0	0	0	0	2	2	0	0
P13667	P13667	5	5	5	Protein disulfide-isomerase A4	PDIA4	sp|P13667|PDIA4_HUMAN Protein disulfide-isomerase A4 OS=Homo sapiens OX=9606 GN=PDIA4 PE=1 SV=2	1	5	5	5	1	1	1	1	1	1	0	1	1	0	0	0	1	1	1	2	4	1	1	1	1	1	1	1	0	1	1	0	0	0	1	1	1	2	4	1	1	1
P31153;Q00266	P31153	3;1	3;1	3;1	S-adenosylmethionine synthase isoform type-2	MAT2A	sp|P31153|METK2_HUMAN S-adenosylmethionine synthase isoform type-2 OS=Homo sapiens OX=9606 GN=MAT2A PE=1 SV=1	2	3	3	3	0	1	0	1	0	1	2	1	0	0	0	0	0	0	1	1	2	2	0	1	0	1	0	1	2	1	0	0	0	0	0	0	1	1	2	2	0	1
Q15942	Q15942	2	2	2	Zyxin	ZYX	sp|Q15942|ZYX_HUMAN Zyxin OS=Homo sapiens OX=9606 GN=ZYX PE=1 SV=1	1	2	2	2	0	0	0	0	0	0	0	0	0	0	0	0	0	0	0	0	2	0	0	0	0	0	0	0	0	0	0	0	0	0	0	0	0	0	2	0	0	0
P00505	P00505	2	2	2	Aspartate aminotransferase, mitochondrial	GOT2	sp|P00505|AATM_HUMAN Aspartate aminotransferase, mitochondrial OS=Homo sapiens OX=9606 GN=GOT2 PE=1 SV=3	1	2	2	2	0	0	0	0	0	0	0	0	0	0	0	0	0	0	0	0	2	0	0	0	0	0	0	0	0	0	0	0	0	0	0	0	0	0	2	0	0	0
P25787	P25787	3	3	3	Proteasome subunit alpha type-2	PSMA2	sp|P25787|PSA2_HUMAN Proteasome subunit alpha type-2 OS=Homo sapiens OX=9606 GN=PSMA2 PE=1 SV=2	1	3	3	3	0	0	0	1	0	0	0	0	0	0	0	0	0	0	0	1	2	0	0	0	0	1	0	0	0	0	0	0	0	0	0	0	0	1	2	0	0	0
P27695	P27695	2	2	2	DNA-(apurinic or apyrimidinic site) lyase;DNA-(apurinic or apyrimidinic site) lyase, mitochondrial	APEX1	sp|P27695|APEX1_HUMAN DNA-(apurinic or apyrimidinic site) lyase OS=Homo sapiens OX=9606 GN=APEX1 PE=1 SV=2	1	2	2	2	0	0	0	0	0	0	0	0	0	0	0	0	0	0	0	0	2	1	0	0	0	0	0	0	0	0	0	0	0	0	0	0	0	0	2	1	0	0
O75531	O75531	2	2	2	Barrier-to-autointegration factor;Barrier-to-autointegration factor, N-terminally processed	BANF1	sp|O75531|BAF_HUMAN Barrier-to-autointegration factor OS=Homo sapiens OX=9606 GN=BANF1 PE=1 SV=1	1	2	2	2	0	1	0	0	0	1	0	0	0	0	0	0	0	0	0	0	2	1	0	1	0	0	0	1	0	0	0	0	0	0	0	0	0	0	2	1	0	1
P16104;Q96QV6;Q8IUE6	P16104;Q96QV6;Q8IUE6	5;4;3	2;1;1	2;1;1	Histone H2AX;Histone H2A type 1-A;Histone H2A type 2-B	H2AFX;HIST1H2AA;HIST2H2AB	sp|P16104|H2AX_HUMAN Histone H2AX OS=Homo sapiens OX=9606 GN=H2AFX PE=1 SV=2;sp|Q96QV6|H2A1A_HUMAN Histone H2A type 1-A OS=Homo sapiens OX=9606 GN=HIST1H2AA PE=1 SV=3;sp|Q8IUE6|H2A2B_HUMAN Histone H2A type 2-B OS=Homo sapiens OX=9606 GN=HIST2H2AB PE=1 SV=3	3	5	2	2	3	3	3	4	2	3	3	3	3	3	3	2	3	3	3	2	4	5	0	0	0	1	0	0	0	0	0	0	0	0	0	0	0	0	1	2	0	0
P78527	P78527	2	2	2	DNA-dependent protein kinase catalytic subunit	PRKDC	sp|P78527|PRKDC_HUMAN DNA-dependent protein kinase catalytic subunit OS=Homo sapiens OX=9606 GN=PRKDC PE=1 SV=3	1	2	2	2	0	0	0	0	0	0	0	0	0	0	0	0	0	0	0	0	2	0	0	0	0	0	0	0	0	0	0	0	0	0	0	0	0	0	2	0	0	0
P12268	P12268	2	2	2	Inosine-5-monophosphate dehydrogenase 2	IMPDH2	sp|P12268|IMDH2_HUMAN Inosine-5-monophosphate dehydrogenase 2 OS=Homo sapiens OX=9606 GN=IMPDH2 PE=1 SV=2	1	2	2	2	0	0	0	0	0	0	0	0	0	0	0	0	0	0	0	0	2	0	0	0	0	0	0	0	0	0	0	0	0	0	0	0	0	0	2	0	0	0
P82979	P82979	2	2	2	SAP domain-containing ribonucleoprotein	SARNP	sp|P82979|SARNP_HUMAN SAP domain-containing ribonucleoprotein OS=Homo sapiens OX=9606 GN=SARNP PE=1 SV=3	1	2	2	2	0	1	0	0	0	0	0	1	0	0	0	0	0	0	0	0	0	2	0	1	0	0	0	0	0	1	0	0	0	0	0	0	0	0	0	2	0	1
P22087;A6NHQ2	P22087	3;1	3;1	3;1	rRNA 2-O-methyltransferase fibrillarin	FBL	sp|P22087|FBRL_HUMAN rRNA 2-O-methyltransferase fibrillarin OS=Homo sapiens OX=9606 GN=FBL PE=1 SV=2	2	3	3	3	0	0	0	1	0	0	0	0	0	0	0	0	0	1	0	0	3	1	0	0	0	1	0	0	0	0	0	0	0	0	0	1	0	0	3	1	0	0
P07741	P07741	3	3	3	Adenine phosphoribosyltransferase	APRT	sp|P07741|APT_HUMAN Adenine phosphoribosyltransferase OS=Homo sapiens OX=9606 GN=APRT PE=1 SV=2	1	3	3	3	1	1	1	1	1	1	1	1	1	1	0	0	1	1	1	1	2	1	1	1	1	1	1	1	1	1	1	1	0	0	1	1	1	1	2	1	1	1
P62847	P62847	3	3	3	40S ribosomal protein S24	RPS24	sp|P62847|RS24_HUMAN 40S ribosomal protein S24 OS=Homo sapiens OX=9606 GN=RPS24 PE=1 SV=1	1	3	3	3	1	2	1	1	0	2	1	0	1	1	0	0	0	1	0	1	1	2	1	2	1	1	0	2	1	0	1	1	0	0	0	1	0	1	1	2	1	2
O95881	O95881	3	3	3	Thioredoxin domain-containing protein 12	TXNDC12	sp|O95881|TXD12_HUMAN Thioredoxin domain-containing protein 12 OS=Homo sapiens OX=9606 GN=TXNDC12 PE=1 SV=1	1	3	3	3	0	0	0	0	0	0	0	0	0	0	0	0	0	0	0	0	3	1	0	0	0	0	0	0	0	0	0	0	0	0	0	0	0	0	3	1	0	0
P34897	P34897	6	6	6	Serine hydroxymethyltransferase, mitochondrial	SHMT2	sp|P34897|GLYM_HUMAN Serine hydroxymethyltransferase, mitochondrial OS=Homo sapiens OX=9606 GN=SHMT2 PE=1 SV=3	1	6	6	6	0	0	0	0	0	1	0	0	0	1	0	0	0	0	0	2	2	1	0	0	0	0	0	1	0	0	0	1	0	0	0	0	0	2	2	1	0	0
P06396;REV__Q6TDU7;CON__Q3SX14	P06396	3;1;1	3;1;1	3;1;1	Gelsolin	GSN	sp|P06396|GELS_HUMAN Gelsolin OS=Homo sapiens OX=9606 GN=GSN PE=1 SV=1	3	3	3	3	0	0	0	0	0	0	0	1	0	0	0	1	0	0	0	0	1	3	0	0	0	0	0	0	0	1	0	0	0	1	0	0	0	0	1	3	0	0
Q00688	Q00688	2	2	2	Peptidyl-prolyl cis-trans isomerase FKBP3	FKBP3	sp|Q00688|FKBP3_HUMAN Peptidyl-prolyl cis-trans isomerase FKBP3 OS=Homo sapiens OX=9606 GN=FKBP3 PE=1 SV=1	1	2	2	2	0	0	0	0	0	0	0	0	0	0	0	0	0	0	0	0	2	0	0	0	0	0	0	0	0	0	0	0	0	0	0	0	0	0	2	0	0	0
P12277	P12277	2	2	2	Creatine kinase B-type	CKB	sp|P12277|KCRB_HUMAN Creatine kinase B-type OS=Homo sapiens OX=9606 GN=CKB PE=1 SV=1	1	2	2	2	0	0	0	0	0	0	0	0	0	0	0	0	0	0	0	0	2	1	0	0	0	0	0	0	0	0	0	0	0	0	0	0	0	0	2	1	0	0
P50552	P50552	2	2	2	Vasodilator-stimulated phosphoprotein	VASP	sp|P50552|VASP_HUMAN Vasodilator-stimulated phosphoprotein OS=Homo sapiens OX=9606 GN=VASP PE=1 SV=3	1	2	2	2	1	0	0	0	0	0	0	0	0	0	0	0	0	0	0	0	2	0	1	0	0	0	0	0	0	0	0	0	0	0	0	0	0	0	2	0	1	0
P35998	P35998	3	3	3	26S protease regulatory subunit 7	PSMC2	sp|P35998|PRS7_HUMAN 26S proteasome regulatory subunit 7 OS=Homo sapiens OX=9606 GN=PSMC2 PE=1 SV=3	1	3	3	3	0	0	0	0	1	1	0	0	0	0	0	0	0	0	0	0	3	0	0	0	0	0	1	1	0	0	0	0	0	0	0	0	0	0	3	0	0	0
P31942	P31942	3	2	2	Heterogeneous nuclear ribonucleoprotein H3	HNRNPH3	sp|P31942|HNRH3_HUMAN Heterogeneous nuclear ribonucleoprotein H3 OS=Homo sapiens OX=9606 GN=HNRNPH3 PE=1 SV=2	1	3	2	2	1	2	2	2	2	2	1	1	2	0	1	1	1	2	2	2	3	1	1	1	1	1	1	1	1	1	1	0	0	0	1	1	1	1	2	1	1	1
P83881;Q969Q0	P83881;Q969Q0	3;2	3;2	3;2	60S ribosomal protein L36a;60S ribosomal protein L36a-like	RPL36A;RPL36AL	sp|P83881|RL36A_HUMAN 60S ribosomal protein L36a OS=Homo sapiens OX=9606 GN=RPL36A PE=1 SV=2;sp|Q969Q0|RL36L_HUMAN 60S ribosomal protein L36a-like OS=Homo sapiens OX=9606 GN=RPL36AL PE=1 SV=3	2	3	3	3	0	0	0	0	0	1	0	1	0	1	0	0	0	0	0	0	1	2	0	0	0	0	0	1	0	1	0	1	0	0	0	0	0	0	1	2	0	0
P00491	P00491	2	2	2	Purine nucleoside phosphorylase	PNP	sp|P00491|PNPH_HUMAN Purine nucleoside phosphorylase OS=Homo sapiens OX=9606 GN=PNP PE=1 SV=2	1	2	2	2	0	1	0	0	0	1	1	1	1	0	0	0	0	0	0	0	2	1	0	1	0	0	0	1	1	1	1	0	0	0	0	0	0	0	2	1	0	1
P05556	P05556	3	3	3	Integrin beta-1	ITGB1	sp|P05556|ITB1_HUMAN Integrin beta-1 OS=Homo sapiens OX=9606 GN=ITGB1 PE=1 SV=2	1	3	3	3	0	0	0	0	0	0	0	0	0	0	0	0	0	0	0	0	3	1	0	0	0	0	0	0	0	0	0	0	0	0	0	0	0	0	3	1	0	0
Q07065	Q07065	2	2	2	Cytoskeleton-associated protein 4	CKAP4	sp|Q07065|CKAP4_HUMAN Cytoskeleton-associated protein 4 OS=Homo sapiens OX=9606 GN=CKAP4 PE=1 SV=2	1	2	2	2	0	0	0	0	0	0	0	0	0	0	0	0	0	0	0	0	1	2	0	0	0	0	0	0	0	0	0	0	0	0	0	0	0	0	1	2	0	0
Q9Y2B0	Q9Y2B0	4	4	4	Protein canopy homolog 2	CNPY2	sp|Q9Y2B0|CNPY2_HUMAN Protein canopy homolog 2 OS=Homo sapiens OX=9606 GN=CNPY2 PE=1 SV=1	1	4	4	4	1	1	1	1	1	1	1	1	1	1	0	0	1	1	0	1	2	3	1	1	1	1	1	1	1	1	1	1	0	0	1	1	0	1	2	3	1	1
P62873;P16520	P62873	5;1	5;1	3;0	Guanine nucleotide-binding protein G(I)/G(S)/G(T) subunit beta-1	GNB1	sp|P62873|GBB1_HUMAN Guanine nucleotide-binding protein G(I)/G(S)/G(T) subunit beta-1 OS=Homo sapiens OX=9606 GN=GNB1 PE=1 SV=3	2	5	5	3	1	1	0	0	0	0	0	0	0	1	0	0	1	1	0	0	5	2	1	1	0	0	0	0	0	0	0	1	0	0	1	1	0	0	5	2	0	1
P49720	P49720	3	3	3	Proteasome subunit beta type-3	PSMB3	sp|P49720|PSB3_HUMAN Proteasome subunit beta type-3 OS=Homo sapiens OX=9606 GN=PSMB3 PE=1 SV=2	1	3	3	3	0	0	0	0	0	0	0	1	0	0	0	0	0	0	0	0	2	1	0	0	0	0	0	0	0	1	0	0	0	0	0	0	0	0	2	1	0	0
P68402	P68402	2	2	2	Platelet-activating factor acetylhydrolase IB subunit beta	PAFAH1B2	sp|P68402|PA1B2_HUMAN Platelet-activating factor acetylhydrolase IB subunit beta OS=Homo sapiens OX=9606 GN=PAFAH1B2 PE=1 SV=1	1	2	2	2	0	0	0	0	0	0	0	0	0	0	0	0	0	0	0	0	2	1	0	0	0	0	0	0	0	0	0	0	0	0	0	0	0	0	2	1	0	0
Q96AE4	Q96AE4	4	2	2	Far upstream element-binding protein 1	FUBP1	sp|Q96AE4|FUBP1_HUMAN Far upstream element-binding protein 1 OS=Homo sapiens OX=9606 GN=FUBP1 PE=1 SV=3	1	4	2	2	2	0	0	1	0	1	2	0	0	0	0	0	1	0	0	0	1	2	1	0	0	1	0	0	1	0	0	0	0	0	0	0	0	0	1	2	1	0
P60228	P60228	2	2	2	Eukaryotic translation initiation factor 3 subunit E	EIF3E	sp|P60228|EIF3E_HUMAN Eukaryotic translation initiation factor 3 subunit E OS=Homo sapiens OX=9606 GN=EIF3E PE=1 SV=1	1	2	2	2	0	0	0	0	0	0	0	0	0	0	0	0	0	0	0	0	2	0	0	0	0	0	0	0	0	0	0	0	0	0	0	0	0	0	2	0	0	0
P07339	P07339	2	2	2	Cathepsin D;Cathepsin D light chain;Cathepsin D heavy chain	CTSD	sp|P07339|CATD_HUMAN Cathepsin D OS=Homo sapiens OX=9606 GN=CTSD PE=1 SV=1	1	2	2	2	1	0	0	0	1	0	1	1	1	0	0	0	1	0	0	0	1	2	1	0	0	0	1	0	1	1	1	0	0	0	1	0	0	0	1	2	1	0
Q99829	Q99829	3	3	3	Copine-1	CPNE1	sp|Q99829|CPNE1_HUMAN Copine-1 OS=Homo sapiens OX=9606 GN=CPNE1 PE=1 SV=1	1	3	3	3	1	1	0	1	0	0	0	1	1	0	0	0	0	0	0	0	3	1	1	1	0	1	0	0	0	1	1	0	0	0	0	0	0	0	3	1	1	1
P34932;O95757	P34932	3;1	2;0	2;0	Heat shock 70 kDa protein 4	HSPA4	sp|P34932|HSP74_HUMAN Heat shock 70 kDa protein 4 OS=Homo sapiens OX=9606 GN=HSPA4 PE=1 SV=4	2	3	2	2	0	1	0	0	0	0	0	0	0	0	0	0	0	0	0	0	3	1	0	0	0	0	0	0	0	0	0	0	0	0	0	0	0	0	2	1	0	0
P60900	P60900	2	2	2	Proteasome subunit alpha type-6	PSMA6	sp|P60900|PSA6_HUMAN Proteasome subunit alpha type-6 OS=Homo sapiens OX=9606 GN=PSMA6 PE=1 SV=1	1	2	2	2	1	1	1	1	1	1	1	1	1	1	0	1	1	1	1	1	1	2	1	1	1	1	1	1	1	1	1	1	0	1	1	1	1	1	1	2	1	1
Q99714	Q99714	2	2	2	3-hydroxyacyl-CoA dehydrogenase type-2	HSD17B10	sp|Q99714|HCD2_HUMAN 3-hydroxyacyl-CoA dehydrogenase type-2 OS=Homo sapiens OX=9606 GN=HSD17B10 PE=1 SV=3	1	2	2	2	1	1	0	1	0	1	1	1	0	0	0	0	1	0	1	0	0	2	1	1	0	1	0	1	1	1	0	0	0	0	1	0	1	0	0	2	1	1
P30046;A6NHG4	P30046;A6NHG4	2;1	2;1	2;1	D-dopachrome decarboxylase;D-dopachrome decarboxylase-like protein	DDT;DDTL	sp|P30046|DOPD_HUMAN D-dopachrome decarboxylase OS=Homo sapiens OX=9606 GN=DDT PE=1 SV=3;sp|A6NHG4|DDTL_HUMAN D-dopachrome decarboxylase-like protein OS=Homo sapiens OX=9606 GN=DDTL PE=2 SV=1	2	2	2	2	0	1	1	1	1	1	0	1	1	1	0	0	1	1	1	1	2	0	0	1	1	1	1	1	0	1	1	1	0	0	1	1	1	1	2	0	0	1
Q13151	Q13151	3	3	3	Heterogeneous nuclear ribonucleoprotein A0	HNRNPA0	sp|Q13151|ROA0_HUMAN Heterogeneous nuclear ribonucleoprotein A0 OS=Homo sapiens OX=9606 GN=HNRNPA0 PE=1 SV=1	1	3	3	3	1	1	0	0	0	0	0	1	0	0	0	0	1	0	0	0	2	0	1	1	0	0	0	0	0	1	0	0	0	0	1	0	0	0	2	0	1	1
P63279	P63279	2	2	2	SUMO-conjugating enzyme UBC9	UBE2I	sp|P63279|UBC9_HUMAN SUMO-conjugating enzyme UBC9 OS=Homo sapiens OX=9606 GN=UBE2I PE=1 SV=1	1	2	2	2	0	0	0	0	0	0	0	0	0	0	0	0	0	0	0	0	2	0	0	0	0	0	0	0	0	0	0	0	0	0	0	0	0	0	2	0	0	0
P62834;P61224;A6NIZ1;O95716	P62834;P61224;A6NIZ1;O95716	2;2;2;1	2;2;2;1	2;2;2;1	Ras-related protein Rap-1A;Ras-related protein Rap-1b;Ras-related protein Rap-1b-like protein;Ras-related protein Rab-3D	RAP1A;RAP1B;RAB3D	sp|P62834|RAP1A_HUMAN Ras-related protein Rap-1A OS=Homo sapiens OX=9606 GN=RAP1A PE=1 SV=1;sp|P61224|RAP1B_HUMAN Ras-related protein Rap-1b OS=Homo sapiens OX=9606 GN=RAP1B PE=1 SV=1;sp|A6NIZ1|RP1BL_HUMAN Ras-related protein Rap-1b-like protein OS=Homo sa	4	2	2	2	1	1	0	0	0	0	1	1	0	0	0	0	0	0	0	0	2	0	1	1	0	0	0	0	1	1	0	0	0	0	0	0	0	0	2	0	1	1
Q9UHD8	Q9UHD8	2	2	2	Septin-9	2009-09-01	sp|Q9UHD8|SEPT9_HUMAN Septin-9 OS=Homo sapiens OX=9606 GN=SEPT9 PE=1 SV=2	1	2	2	2	0	0	0	0	0	0	0	0	0	0	0	0	0	0	0	0	2	0	0	0	0	0	0	0	0	0	0	0	0	0	0	0	0	0	2	0	0	0
Q15008	Q15008	2	2	2	26S proteasome non-ATPase regulatory subunit 6	PSMD6	sp|Q15008|PSMD6_HUMAN 26S proteasome non-ATPase regulatory subunit 6 OS=Homo sapiens OX=9606 GN=PSMD6 PE=1 SV=1	1	2	2	2	1	0	0	1	0	1	0	0	0	0	0	0	0	0	0	0	2	1	1	0	0	1	0	1	0	0	0	0	0	0	0	0	0	0	2	1	1	0
P17096	P17096	3	3	3	High mobility group protein HMG-I/HMG-Y	HMGA1	sp|P17096|HMGA1_HUMAN High mobility group protein HMG-I/HMG-Y OS=Homo sapiens OX=9606 GN=HMGA1 PE=1 SV=3	1	3	3	3	0	0	0	0	1	0	0	1	1	0	0	0	1	1	0	0	2	1	0	0	0	0	1	0	0	1	1	0	0	0	1	1	0	0	2	1	0	0
P55769	P55769	2	2	2	NHP2-like protein 1;NHP2-like protein 1, N-terminally processed	NHP2L1	sp|P55769|NH2L1_HUMAN NHP2-like protein 1 OS=Homo sapiens OX=9606 GN=SNU13 PE=1 SV=3	1	2	2	2	0	0	0	0	0	0	0	0	0	0	0	0	0	0	0	0	1	2	0	0	0	0	0	0	0	0	0	0	0	0	0	0	0	0	1	2	0	0
Q9Y266	Q9Y266	2	2	2	Nuclear migration protein nudC	NUDC	sp|Q9Y266|NUDC_HUMAN Nuclear migration protein nudC OS=Homo sapiens OX=9606 GN=NUDC PE=1 SV=1	1	2	2	2	1	1	0	1	1	0	1	1	0	1	0	0	1	1	1	1	2	1	1	1	0	1	1	0	1	1	0	1	0	0	1	1	1	1	2	1	1	1
Q99613;B5ME19	Q99613;B5ME19	2;2	2;2	2;2	Eukaryotic translation initiation factor 3 subunit C;Eukaryotic translation initiation factor 3 subunit C-like protein	EIF3C;EIF3CL	sp|Q99613|EIF3C_HUMAN Eukaryotic translation initiation factor 3 subunit C OS=Homo sapiens OX=9606 GN=EIF3C PE=1 SV=1;sp|B5ME19|EIFCL_HUMAN Eukaryotic translation initiation factor 3 subunit C-like protein OS=Homo sapiens OX=9606 GN=EIF3CL PE=3 SV=1	2	2	2	2	0	0	0	0	0	0	0	0	0	0	0	0	0	0	0	0	2	0	0	0	0	0	0	0	0	0	0	0	0	0	0	0	0	0	2	0	0	0
P61158;Q9P1U1	P61158	3;1	3;1	3;1	Actin-related protein 3	ACTR3	sp|P61158|ARP3_HUMAN Actin-related protein 3 OS=Homo sapiens OX=9606 GN=ACTR3 PE=1 SV=3	2	3	3	3	0	0	0	0	0	0	0	0	0	1	0	0	0	0	0	0	2	0	0	0	0	0	0	0	0	0	0	1	0	0	0	0	0	0	2	0	0	0
Q8TCU4	Q8TCU4	2	2	2	Alstrom syndrome protein 1	ALMS1	sp|Q8TCU4|ALMS1_HUMAN Alstrom syndrome protein 1 OS=Homo sapiens OX=9606 GN=ALMS1 PE=1 SV=4	1	2	2	2	1	0	1	1	1	1	1	1	0	0	1	0	1	1	0	1	2	1	1	0	1	1	1	1	1	1	0	0	1	0	1	1	0	1	2	1	1	0
Q13765;E9PAV3;Q9BZK3	Q13765;E9PAV3	3;3;1	3;3;1	3;3;1	Nascent polypeptide-associated complex subunit alpha;Nascent polypeptide-associated complex subunit alpha, muscle-specific form	NACA	sp|Q13765|NACA_HUMAN Nascent polypeptide-associated complex subunit alpha OS=Homo sapiens OX=9606 GN=NACA PE=1 SV=1;sp|E9PAV3|NACAM_HUMAN Nascent polypeptide-associated complex subunit alpha, muscle-specific form OS=Homo sapiens OX=9606 GN=NACA PE=1 SV=1	3	3	3	3	1	0	0	0	0	0	1	1	0	0	1	1	1	1	0	0	2	1	1	0	0	0	0	0	1	1	0	0	1	1	1	1	0	0	2	1	1	0
P39687;O95626;O43423	P39687;O95626	4;2;1	3;2;1	3;2;1	Acidic leucine-rich nuclear phosphoprotein 32 family member A;Acidic leucine-rich nuclear phosphoprotein 32 family member D	ANP32A;ANP32D	sp|P39687|AN32A_HUMAN Acidic leucine-rich nuclear phosphoprotein 32 family member A OS=Homo sapiens OX=9606 GN=ANP32A PE=1 SV=1;sp|O95626|AN32D_HUMAN Acidic leucine-rich nuclear phosphoprotein 32 family member D OS=Homo sapiens OX=9606 GN=ANP32D PE=2 SV=2	3	4	3	3	0	0	1	0	1	2	2	2	2	2	1	1	0	1	1	0	2	2	0	0	1	0	1	1	1	1	1	1	0	0	0	1	1	0	1	2	0	0
P51812;Q15349;Q15418	P51812;Q15349;Q15418	2;1;1	2;1;1	2;1;1	Ribosomal protein S6 kinase alpha-3;Ribosomal protein S6 kinase alpha-2;Ribosomal protein S6 kinase alpha-1	RPS6KA3;RPS6KA2;RPS6KA1	sp|P51812|KS6A3_HUMAN Ribosomal protein S6 kinase alpha-3 OS=Homo sapiens OX=9606 GN=RPS6KA3 PE=1 SV=1;sp|Q15349|KS6A2_HUMAN Ribosomal protein S6 kinase alpha-2 OS=Homo sapiens OX=9606 GN=RPS6KA2 PE=1 SV=2;sp|Q15418|KS6A1_HUMAN Ribosomal protein S6 kinase	3	2	2	2	0	0	0	0	0	0	0	0	0	0	0	0	0	0	0	0	2	0	0	0	0	0	0	0	0	0	0	0	0	0	0	0	0	0	2	0	0	0
O14737	O14737	2	2	2	Programmed cell death protein 5	PDCD5	sp|O14737|PDCD5_HUMAN Programmed cell death protein 5 OS=Homo sapiens OX=9606 GN=PDCD5 PE=1 SV=3	1	2	2	2	1	1	1	0	1	1	1	1	1	1	0	0	1	1	1	1	1	2	1	1	1	0	1	1	1	1	1	1	0	0	1	1	1	1	1	2	1	1
O14979	O14979	4	3	3	Heterogeneous nuclear ribonucleoprotein D-like	HNRNPDL	sp|O14979|HNRDL_HUMAN Heterogeneous nuclear ribonucleoprotein D-like OS=Homo sapiens OX=9606 GN=HNRNPDL PE=1 SV=3	1	4	3	3	2	1	1	1	1	2	1	1	1	1	2	2	1	1	1	1	4	2	1	0	0	0	0	1	0	0	0	0	1	1	0	0	0	0	3	1	1	0
O15020	O15020	3	1	1	Spectrin beta chain, non-erythrocytic 2	SPTBN2	sp|O15020|SPTN2_HUMAN Spectrin beta chain, non-erythrocytic 2 OS=Homo sapiens OX=9606 GN=SPTBN2 PE=1 SV=3	1	3	1	1	1	1	0	1	0	0	1	0	1	0	0	1	1	1	0	0	2	2	1	1	0	0	0	0	1	0	1	0	0	1	1	1	0	0	0	1	1	1
O15145	O15145	2	2	2	Actin-related protein 2/3 complex subunit 3	ARPC3	sp|O15145|ARPC3_HUMAN Actin-related protein 2/3 complex subunit 3 OS=Homo sapiens OX=9606 GN=ARPC3 PE=1 SV=3	1	2	2	2	0	0	0	0	0	0	1	1	0	0	0	0	0	0	0	0	1	0	0	0	0	0	0	0	1	1	0	0	0	0	0	0	0	0	1	0	0	0
O15212	O15212	2	2	2	Prefoldin subunit 6	PFDN6	sp|O15212|PFD6_HUMAN Prefoldin subunit 6 OS=Homo sapiens OX=9606 GN=PFDN6 PE=1 SV=1	1	2	2	2	0	0	0	0	0	0	0	0	0	0	0	0	0	0	0	0	2	0	0	0	0	0	0	0	0	0	0	0	0	0	0	0	0	0	2	0	0	0
O43175	O43175	2	2	2	D-3-phosphoglycerate dehydrogenase	PHGDH	sp|O43175|SERA_HUMAN D-3-phosphoglycerate dehydrogenase OS=Homo sapiens OX=9606 GN=PHGDH PE=1 SV=4	1	2	2	2	1	0	0	1	0	1	1	1	0	1	0	0	0	0	0	1	0	0	1	0	0	1	0	1	1	1	0	1	0	0	0	0	0	1	0	0	1	0
O43776	O43776	2	2	2	Asparagine--tRNA ligase, cytoplasmic	NARS	sp|O43776|SYNC_HUMAN Asparagine--tRNA ligase, cytoplasmic OS=Homo sapiens OX=9606 GN=NARS PE=1 SV=1	1	2	2	2	0	1	0	0	0	0	1	0	0	0	0	0	0	0	0	0	2	2	0	1	0	0	0	0	1	0	0	0	0	0	0	0	0	0	2	2	0	1
O76003	O76003	2	2	2	Glutaredoxin-3	GLRX3	sp|O76003|GLRX3_HUMAN Glutaredoxin-3 OS=Homo sapiens OX=9606 GN=GLRX3 PE=1 SV=2	1	2	2	2	0	0	0	0	0	0	0	0	0	0	0	0	0	0	0	0	2	1	0	0	0	0	0	0	0	0	0	0	0	0	0	0	0	0	2	1	0	0
O95373	O95373	2	2	2	Importin-7	IPO7	sp|O95373|IPO7_HUMAN Importin-7 OS=Homo sapiens OX=9606 GN=IPO7 PE=1 SV=1	1	2	2	2	0	0	0	0	0	0	0	0	0	0	0	0	0	0	0	0	2	0	0	0	0	0	0	0	0	0	0	0	0	0	0	0	0	0	2	0	0	0
P30459;P30453;P16190;P16189;P16188;P10316;P01892;P01891;Q29940;P30493;P30492;P30480;P30479;P30466;P30462;P30460;P18463;P30512;P10314;P30457;P13746;P04439;Q9TNN7;Q29963;Q29960;Q29865;Q07000;P30510;P30508;P30505;P30504;P30499;P10321	P30459;P30453;P16190;P16189;P16188;P10316;P01892;P01891;Q29940;P30493;P30492;P30480;P30479;P30466;P30462;P30460;P18463;P30512;P10314;P30457;P13746;P04439;Q9TNN7;Q29963;Q29960;Q29865;Q07000;P30510;P30508;P30505;P30504;P30499;P10321	2;2;2;2;2;2;2;2;1;1;1;1;1;1;1;1;1;1;1;1;1;1;1;1;1;1;1;1;1;1;1;1;1	2;2;2;2;2;2;2;2;1;1;1;1;1;1;1;1;1;1;1;1;1;1;1;1;1;1;1;1;1;1;1;1;1	2;2;2;2;2;2;2;2;1;1;1;1;1;1;1;1;1;1;1;1;1;1;1;1;1;1;1;1;1;1;1;1;1	HLA class I histocompatibility antigen, A-74 alpha chain;HLA class I histocompatibility antigen, A-34 alpha chain;HLA class I histocompatibility antigen, A-33 alpha chain;HLA class I histocompatibility antigen, A-31 alpha chain;HLA class I histocompatibility antigen, A-30 alpha chain;HLA class I histocompatibility antigen, A-69 alpha chain;HLA class I histocompatibility antigen, A-2 alpha chain;H…	HLA-A;HLA-B;HLA-C	sp|P30459|1A74_HUMAN HLA class I histocompatibility antigen, A-74 alpha chain OS=Homo sapiens OX=9606 GN=HLA-A PE=1 SV=1;sp|P30453|1A34_HUMAN HLA class I histocompatibility antigen, A-34 alpha chain OS=Homo sapiens OX=9606 GN=HLA-A PE=1 SV=1;sp|P16190|1A33	33	2	2	2	0	0	0	0	0	0	0	1	0	0	0	0	0	0	0	0	0	1	0	0	0	0	0	0	0	1	0	0	0	0	0	0	0	0	0	1	0	0
P02787	P02787	2	1	1	Serotransferrin	TF	sp|P02787|TRFE_HUMAN Serotransferrin OS=Homo sapiens OX=9606 GN=TF PE=1 SV=3	1	2	1	1	0	2	0	2	1	1	0	0	0	0	0	0	0	1	2	2	0	1	0	1	0	1	0	0	0	0	0	0	0	0	0	1	1	1	0	1	0	1
P04080	P04080	2	2	2	Cystatin-B	CSTB	sp|P04080|CYTB_HUMAN Cystatin-B OS=Homo sapiens OX=9606 GN=CSTB PE=1 SV=2	1	2	2	2	0	0	0	0	0	0	0	0	0	1	0	0	0	0	0	0	1	1	0	0	0	0	0	0	0	0	0	1	0	0	0	0	0	0	1	1	0	0
Q16778;P33778;P23527;P06899;Q8N257;Q6DRA6;Q6DN03	Q16778;P33778;P23527;P06899;Q8N257	8;8;8;8;6;3;3	2;2;2;2;2;2;2	2;2;2;2;2;2;2	Histone H2B type 2-E;Histone H2B type 1-B;Histone H2B type 1-O;Histone H2B type 1-J;Histone H2B type 3-B	HIST2H2BE;HIST1H2BB;HIST1H2BO;HIST1H2BJ;HIST3H2BB	sp|Q16778|H2B2E_HUMAN Histone H2B type 2-E OS=Homo sapiens OX=9606 GN=HIST2H2BE PE=1 SV=3;sp|P33778|H2B1B_HUMAN Histone H2B type 1-B OS=Homo sapiens OX=9606 GN=HIST1H2BB PE=1 SV=2;sp|P23527|H2B1O_HUMAN Histone H2B type 1-O OS=Homo sapiens OX=9606 GN=HIST1H	7	8	2	2	6	6	6	6	7	6	7	7	7	6	7	7	6	7	6	7	6	5	0	0	0	0	1	0	1	1	1	0	1	1	0	1	0	1	0	0	0	0
P09104	P09104	4	1	1	Gamma-enolase	ENO2	sp|P09104|ENOG_HUMAN Gamma-enolase OS=Homo sapiens OX=9606 GN=ENO2 PE=1 SV=3	1	4	1	1	3	3	3	3	3	3	4	3	3	3	2	2	3	3	3	3	3	3	0	0	0	0	0	0	1	0	0	0	0	0	0	0	0	0	0	0	0	0
P09972	P09972	5	1	1	Fructose-bisphosphate aldolase C	ALDOC	sp|P09972|ALDOC_HUMAN Fructose-bisphosphate aldolase C OS=Homo sapiens OX=9606 GN=ALDOC PE=1 SV=2	1	5	1	1	5	2	4	3	4	4	3	4	4	3	1	5	2	2	4	4	3	4	1	1	1	1	1	1	1	0	1	1	1	1	1	1	1	1	0	1	1	1
P12236	P12236	11	1	1	ADP/ATP translocase 3;ADP/ATP translocase 3, N-terminally processed	SLC25A6	sp|P12236|ADT3_HUMAN ADP/ATP translocase 3 OS=Homo sapiens OX=9606 GN=SLC25A6 PE=1 SV=4	1	11	1	1	6	9	8	9	7	7	7	7	6	8	5	6	7	6	7	7	9	6	0	0	0	0	0	0	0	0	0	1	0	0	0	0	0	0	0	0	0	0
P19367;Q2TB90;P52789;P52790	P19367;Q2TB90;P52789;P52790	2;1;1;1	2;1;1;1	2;1;1;1	Hexokinase-1;Putative hexokinase HKDC1;Hexokinase-2;Hexokinase-3	HK1;HKDC1;HK2;HK3	sp|P19367|HXK1_HUMAN Hexokinase-1 OS=Homo sapiens OX=9606 GN=HK1 PE=1 SV=3;sp|Q2TB90|HKDC1_HUMAN Putative hexokinase HKDC1 OS=Homo sapiens OX=9606 GN=HKDC1 PE=1 SV=3;sp|P52789|HXK2_HUMAN Hexokinase-2 OS=Homo sapiens OX=9606 GN=HK2 PE=1 SV=2;sp|P52790|HXK3_	4	2	2	2	0	0	0	1	0	0	0	0	0	0	0	0	0	0	0	0	1	1	0	0	0	1	0	0	0	0	0	0	0	0	0	0	0	0	1	1	0	0
P20073	P20073	2	2	2	Annexin A7	ANXA7	sp|P20073|ANXA7_HUMAN Annexin A7 OS=Homo sapiens OX=9606 GN=ANXA7 PE=1 SV=3	1	2	2	2	0	0	0	0	0	1	1	0	0	0	0	0	0	0	1	0	2	2	0	0	0	0	0	1	1	0	0	0	0	0	0	0	1	0	2	2	0	0
P26583	P26583	2	1	1	High mobility group protein B2	HMGB2	sp|P26583|HMGB2_HUMAN High mobility group protein B2 OS=Homo sapiens OX=9606 GN=HMGB2 PE=1 SV=2	1	2	1	1	0	0	0	1	0	1	0	1	1	1	0	1	0	0	1	1	2	1	0	0	0	1	0	1	0	1	1	1	0	1	0	0	0	0	1	0	0	0
P26639	P26639	2	2	2	Threonine--tRNA ligase, cytoplasmic	TARS	sp|P26639|SYTC_HUMAN Threonine--tRNA ligase, cytoplasmic OS=Homo sapiens OX=9606 GN=TARS PE=1 SV=3	1	2	2	2	1	1	1	1	0	0	1	0	0	1	0	1	0	0	0	0	1	1	1	1	1	1	0	0	1	0	0	1	0	1	0	0	0	0	1	1	1	1
P28074	P28074	2	2	2	Proteasome subunit beta type-5	PSMB5	sp|P28074|PSB5_HUMAN Proteasome subunit beta type-5 OS=Homo sapiens OX=9606 GN=PSMB5 PE=1 SV=3	1	2	2	2	0	0	0	0	0	0	1	0	0	0	0	0	0	0	0	0	1	0	0	0	0	0	0	0	1	0	0	0	0	0	0	0	0	0	1	0	0	0
P30520	P30520	2	2	2	Adenylosuccinate synthetase isozyme 2	ADSS	sp|P30520|PURA2_HUMAN Adenylosuccinate synthetase isozyme 2 OS=Homo sapiens OX=9606 GN=ADSS PE=1 SV=3	1	2	2	2	0	0	0	0	0	0	0	1	0	1	0	0	0	0	0	0	1	0	0	0	0	0	0	0	0	1	0	1	0	0	0	0	0	0	1	0	0	0
P31947	P31947	4	1	1	14-3-3 protein sigma	SFN	sp|P31947|1433S_HUMAN 14-3-3 protein sigma OS=Homo sapiens OX=9606 GN=SFN PE=1 SV=1	1	4	1	1	4	4	4	4	4	4	4	4	4	4	4	4	4	4	4	4	4	4	1	1	1	1	1	1	1	1	1	1	1	1	1	1	1	1	1	1	1	1
P35580	P35580	18	3	3	Myosin-10	MYH10	sp|P35580|MYH10_HUMAN Myosin-10 OS=Homo sapiens OX=9606 GN=MYH10 PE=1 SV=3	1	18	3	3	15	14	14	14	14	14	12	12	13	13	10	10	14	14	13	14	16	13	1	1	0	0	0	0	0	0	0	0	0	0	0	1	0	0	1	0	1	1
P38919	P38919	4	2	2	Eukaryotic initiation factor 4A-III;Eukaryotic initiation factor 4A-III, N-terminally processed	EIF4A3	sp|P38919|IF4A3_HUMAN Eukaryotic initiation factor 4A-III OS=Homo sapiens OX=9606 GN=EIF4A3 PE=1 SV=4	1	4	2	2	2	1	2	1	1	1	1	2	1	1	1	1	1	1	1	1	3	3	1	0	0	0	0	0	0	1	0	0	0	0	0	0	0	0	1	1	1	0
P40429;Q6NVV1	P40429	3;1	3;1	3;1	60S ribosomal protein L13a	RPL13A	sp|P40429|RL13A_HUMAN 60S ribosomal protein L13a OS=Homo sapiens OX=9606 GN=RPL13A PE=1 SV=2	2	3	3	3	0	0	0	0	0	0	0	1	0	0	1	1	1	0	0	0	0	0	0	0	0	0	0	0	0	1	0	0	1	1	1	0	0	0	0	0	0	0
P49736	P49736	2	2	2	DNA replication licensing factor MCM2	MCM2	sp|P49736|MCM2_HUMAN DNA replication licensing factor MCM2 OS=Homo sapiens OX=9606 GN=MCM2 PE=1 SV=4	1	2	2	2	0	0	0	0	0	0	0	1	0	0	0	0	0	0	0	0	1	0	0	0	0	0	0	0	0	1	0	0	0	0	0	0	0	0	1	0	0	0
P49755	P49755	2	2	2	Transmembrane emp24 domain-containing protein 10	TMED10	sp|P49755|TMEDA_HUMAN Transmembrane emp24 domain-containing protein 10 OS=Homo sapiens OX=9606 GN=TMED10 PE=1 SV=2	1	2	2	2	1	1	1	1	1	2	1	1	1	1	1	1	1	1	1	1	1	1	1	1	1	1	1	2	1	1	1	1	1	1	1	1	1	1	1	1	1	1
P49773	P49773	3	3	3	Histidine triad nucleotide-binding protein 1	HINT1	sp|P49773|HINT1_HUMAN Histidine triad nucleotide-binding protein 1 OS=Homo sapiens OX=9606 GN=HINT1 PE=1 SV=2	1	3	3	3	1	1	0	0	0	0	1	1	0	1	0	0	0	0	0	0	1	1	1	1	0	0	0	0	1	1	0	1	0	0	0	0	0	0	1	1	1	1
P60953	P60953	2	1	1	Cell division control protein 42 homolog	CDC42	sp|P60953|CDC42_HUMAN Cell division control protein 42 homolog OS=Homo sapiens OX=9606 GN=CDC42 PE=1 SV=2	1	2	1	1	0	0	0	1	0	0	1	1	1	0	0	0	0	0	0	0	2	1	0	0	0	0	0	0	0	0	0	0	0	0	0	0	0	0	1	0	0	0
P61026	P61026	3	2	2	Ras-related protein Rab-10	RAB10	sp|P61026|RAB10_HUMAN Ras-related protein Rab-10 OS=Homo sapiens OX=9606 GN=RAB10 PE=1 SV=1	1	3	2	2	1	2	1	2	1	1	2	1	1	1	1	1	1	1	2	1	2	1	0	1	0	1	0	0	1	0	0	0	0	0	0	0	1	0	1	0	0	1
P61513;A6NKH3	P61513;A6NKH3	2;1	2;1	2;1	60S ribosomal protein L37a;Putative 60S ribosomal protein L37a-like protein	RPL37A;RPL37AP8	sp|P61513|RL37A_HUMAN 60S ribosomal protein L37a OS=Homo sapiens OX=9606 GN=RPL37A PE=1 SV=2;sp|A6NKH3|RL37L_HUMAN Putative 60S ribosomal protein L37a-like protein OS=Homo sapiens OX=9606 GN=RPL37AP8 PE=5 SV=2	2	2	2	2	1	0	0	1	0	1	0	1	1	1	0	0	0	0	0	0	1	1	1	0	0	1	0	1	0	1	1	1	0	0	0	0	0	0	1	1	1	0
P62191	P62191	2	2	2	26S protease regulatory subunit 4	PSMC1	sp|P62191|PRS4_HUMAN 26S proteasome regulatory subunit 4 OS=Homo sapiens OX=9606 GN=PSMC1 PE=1 SV=1	1	2	2	2	0	0	0	0	0	0	1	0	1	0	0	0	0	0	0	0	1	1	0	0	0	0	0	0	1	0	1	0	0	0	0	0	0	0	1	1	0	0
P62304	P62304	2	2	2	Small nuclear ribonucleoprotein E	SNRPE	sp|P62304|RUXE_HUMAN Small nuclear ribonucleoprotein E OS=Homo sapiens OX=9606 GN=SNRPE PE=1 SV=1	1	2	2	2	0	0	0	0	0	0	0	0	0	0	0	0	0	0	0	0	1	1	0	0	0	0	0	0	0	0	0	0	0	0	0	0	0	0	1	1	0	0
P62491;Q15907	P62491;Q15907	2;2	2;2	2;2	Ras-related protein Rab-11A;Ras-related protein Rab-11B	RAB11A;RAB11B	sp|P62491|RB11A_HUMAN Ras-related protein Rab-11A OS=Homo sapiens OX=9606 GN=RAB11A PE=1 SV=3;sp|Q15907|RB11B_HUMAN Ras-related protein Rab-11B OS=Homo sapiens OX=9606 GN=RAB11B PE=1 SV=4	2	2	2	2	0	0	0	0	0	1	0	0	1	0	0	0	0	0	1	1	1	0	0	0	0	0	0	1	0	0	1	0	0	0	0	0	1	1	1	0	0	0
P62879;Q9HAV0	P62879;Q9HAV0	4;3	2;2	2;2	Guanine nucleotide-binding protein G(I)/G(S)/G(T) subunit beta-2;Guanine nucleotide-binding protein subunit beta-4	GNB2;GNB4	sp|P62879|GBB2_HUMAN Guanine nucleotide-binding protein G(I)/G(S)/G(T) subunit beta-2 OS=Homo sapiens OX=9606 GN=GNB2 PE=1 SV=3;sp|Q9HAV0|GBB4_HUMAN Guanine nucleotide-binding protein subunit beta-4 OS=Homo sapiens OX=9606 GN=GNB4 PE=1 SV=3	2	4	2	2	1	1	0	0	0	0	0	0	0	0	0	0	0	0	0	0	3	2	0	1	0	0	0	0	0	0	0	0	0	0	0	0	0	0	1	1	0	1
P63173	P63173	2	2	2	60S ribosomal protein L38	RPL38	sp|P63173|RL38_HUMAN 60S ribosomal protein L38 OS=Homo sapiens OX=9606 GN=RPL38 PE=1 SV=2	1	2	2	2	0	0	1	1	0	1	0	0	1	0	0	0	0	0	0	0	1	1	0	0	1	1	0	1	0	0	1	0	0	0	0	0	0	0	1	1	0	0
Q00341	Q00341	2	2	2	Vigilin	HDLBP	sp|Q00341|VIGLN_HUMAN Vigilin OS=Homo sapiens OX=9606 GN=HDLBP PE=1 SV=2	1	2	2	2	0	1	0	0	0	0	0	0	0	0	0	0	0	0	0	0	1	0	0	1	0	0	0	0	0	0	0	0	0	0	0	0	0	0	1	0	0	1
Q00537;Q00535;P06493;P24941;P11802;Q00526;Q00534;P50750;Q96Q40;O94921;Q07002;Q00536;Q9NYV4;Q14004	Q00537;Q00535;P06493;P24941;P11802;Q00526;Q00534;P50750;Q96Q40;O94921;Q07002;Q00536;Q9NYV4;Q14004	2;1;1;1;1;1;1;1;1;1;1;1;1;1	2;1;1;1;1;1;1;1;1;1;1;1;1;1	2;1;1;1;1;1;1;1;1;1;1;1;1;1	Cyclin-dependent kinase 17;Cyclin-dependent-like kinase 5;Cyclin-dependent kinase 1;Cyclin-dependent kinase 2;Cyclin-dependent kinase 4;Cyclin-dependent kinase 3;Cyclin-dependent kinase 6;Cyclin-dependent kinase 9;Cyclin-dependent kinase 15;Cyclin-dependent kinase 14;Cyclin-dependent kinase 18;Cyclin-dependent kinase 16;Cyclin-dependent kinase 12;Cyclin-dependent kinase 13	CDK17;CDK5;CDK1;CDK2;CDK4;CDK3;CDK6;CDK9;CDK15;CDK14;CDK18;CDK16;CDK12;CDK13	sp|Q00537|CDK17_HUMAN Cyclin-dependent kinase 17 OS=Homo sapiens OX=9606 GN=CDK17 PE=1 SV=2;sp|Q00535|CDK5_HUMAN Cyclin-dependent-like kinase 5 OS=Homo sapiens OX=9606 GN=CDK5 PE=1 SV=3;sp|P06493|CDK1_HUMAN Cyclin-dependent kinase 1 OS=Homo sapiens OX=9606	14	2	2	2	0	0	1	0	0	0	0	1	0	1	0	1	0	0	0	0	0	0	0	0	1	0	0	0	0	1	0	1	0	1	0	0	0	0	0	0	0	0
Q01469	Q01469	2	2	2	Fatty acid-binding protein, epidermal	FABP5	sp|Q01469|FABP5_HUMAN Fatty acid-binding protein 5 OS=Homo sapiens OX=9606 GN=FABP5 PE=1 SV=3	1	2	2	2	1	0	1	0	0	1	0	0	1	1	0	1	1	1	1	0	2	0	1	0	1	0	0	1	0	0	1	1	0	1	1	1	1	0	2	0	1	0
Q03252	Q03252	3	1	1	Lamin-B2	LMNB2	sp|Q03252|LMNB2_HUMAN Lamin-B2 OS=Homo sapiens OX=9606 GN=LMNB2 PE=1 SV=4	1	3	1	1	1	1	1	1	1	1	1	1	1	1	1	1	0	0	1	1	2	2	0	0	0	0	0	0	0	0	0	0	0	0	0	0	0	0	0	1	0	0
Q15819;Q13404	Q15819;Q13404	2;2	2;2	2;2	Ubiquitin-conjugating enzyme E2 variant 2;Ubiquitin-conjugating enzyme E2 variant 1	UBE2V2;UBE2V1	sp|Q15819|UB2V2_HUMAN Ubiquitin-conjugating enzyme E2 variant 2 OS=Homo sapiens OX=9606 GN=UBE2V2 PE=1 SV=4;sp|Q13404|UB2V1_HUMAN Ubiquitin-conjugating enzyme E2 variant 1 OS=Homo sapiens OX=9606 GN=UBE2V1 PE=1 SV=2	2	2	2	2	0	1	0	1	0	0	0	0	0	0	0	0	0	0	0	0	1	0	0	1	0	1	0	0	0	0	0	0	0	0	0	0	0	0	1	0	0	1
Q15392	Q15392	2	2	2	Delta(24)-sterol reductase	DHCR24	sp|Q15392|DHC24_HUMAN Delta(24)-sterol reductase OS=Homo sapiens OX=9606 GN=DHCR24 PE=1 SV=2	1	2	2	2	1	1	0	0	0	1	1	1	0	0	0	0	0	0	0	0	0	1	1	1	0	0	0	1	1	1	0	0	0	0	0	0	0	0	0	1	1	1
Q17R55	Q17R55	2	2	2	Protein FAM187B	FAM187B	sp|Q17R55|F187B_HUMAN Protein FAM187B OS=Homo sapiens OX=9606 GN=FAM187B PE=2 SV=2	1	2	2	2	0	0	0	0	0	0	0	0	0	0	0	1	0	0	1	0	0	1	0	0	0	0	0	0	0	0	0	0	0	1	0	0	1	0	0	1	0	0
Q58FF8	Q58FF8	8	1	1	Putative heat shock protein HSP 90-beta 2	HSP90AB2P	sp|Q58FF8|H90B2_HUMAN Putative heat shock protein HSP 90-beta 2 OS=Homo sapiens OX=9606 GN=HSP90AB2P PE=1 SV=2	1	8	1	1	7	6	7	7	7	7	6	7	8	7	6	7	6	6	6	6	7	6	1	1	1	1	1	1	1	1	1	1	1	1	1	1	1	1	1	1	1	1
Q6S8J3;A5A3E0;P0CG38;P0CG39;A0A0A6YYL3;Q6S8J7;Q6S5H5;A6NI47;B2RU33;H3BUK9;Q6S545;A0JP26	Q6S8J3;A5A3E0;P0CG38;P0CG39	9;8;7;5;1;1;1;1;1;1;1;1	1;1;1;1;1;1;1;1;1;1;1;1	1;1;1;1;1;1;1;1;1;1;1;1	POTE ankyrin domain family member E;POTE ankyrin domain family member F;POTE ankyrin domain family member I;POTE ankyrin domain family member J	POTEE;POTEF;POTEI;POTEJ	sp|Q6S8J3|POTEE_HUMAN POTE ankyrin domain family member E OS=Homo sapiens OX=9606 GN=POTEE PE=2 SV=3;sp|A5A3E0|POTEF_HUMAN POTE ankyrin domain family member F OS=Homo sapiens OX=9606 GN=POTEF PE=1 SV=2;sp|P0CG38|POTEI_HUMAN POTE ankyrin domain family membe	12	9	1	1	7	7	7	7	7	7	7	8	7	7	7	8	7	8	7	7	9	7	0	0	0	0	0	0	0	0	0	0	0	1	0	0	0	0	1	0	0	0
Q7L5N7	Q7L5N7	2	2	2	Lysophosphatidylcholine acyltransferase 2	LPCAT2	sp|Q7L5N7|PCAT2_HUMAN Lysophosphatidylcholine acyltransferase 2 OS=Homo sapiens OX=9606 GN=LPCAT2 PE=1 SV=1	1	2	2	2	0	0	1	1	0	0	0	0	0	0	0	0	0	0	1	0	1	0	0	0	1	1	0	0	0	0	0	0	0	0	0	0	1	0	1	0	0	0
Q86UQ4	Q86UQ4	3	3	3	ATP-binding cassette sub-family A member 13	ABCA13	sp|Q86UQ4|ABCAD_HUMAN ATP-binding cassette sub-family A member 13 OS=Homo sapiens OX=9606 GN=ABCA13 PE=2 SV=3	1	3	3	3	0	0	0	0	0	0	0	0	1	1	0	0	0	0	0	1	0	0	0	0	0	0	0	0	0	0	1	1	0	0	0	0	0	1	0	0	0	0
Q8N8S7;Q9UI08	Q8N8S7;Q9UI08	2;1	2;1	2;1	Protein enabled homolog;Ena/VASP-like protein	ENAH;EVL	sp|Q8N8S7|ENAH_HUMAN Protein enabled homolog OS=Homo sapiens OX=9606 GN=ENAH PE=1 SV=2;sp|Q9UI08|EVL_HUMAN Ena/VASP-like protein OS=Homo sapiens OX=9606 GN=EVL PE=1 SV=2	2	2	2	2	0	0	1	0	0	0	0	0	0	0	0	0	1	0	1	0	1	0	0	0	1	0	0	0	0	0	0	0	0	0	1	0	1	0	1	0	0	0
Q92526	Q92526	5	1	1	T-complex protein 1 subunit zeta-2	CCT6B	sp|Q92526|TCPW_HUMAN T-complex protein 1 subunit zeta-2 OS=Homo sapiens OX=9606 GN=CCT6B PE=1 SV=5	1	5	1	1	3	3	2	2	1	3	2	2	2	1	1	1	2	3	3	2	3	4	0	0	0	0	0	0	0	0	0	0	0	0	0	0	0	0	0	1	0	0
Q92841	Q92841	8	3	3	Probable ATP-dependent RNA helicase DDX17	DDX17	sp|Q92841|DDX17_HUMAN Probable ATP-dependent RNA helicase DDX17 OS=Homo sapiens OX=9606 GN=DDX17 PE=1 SV=2	1	8	3	3	3	2	1	2	1	3	2	1	0	1	1	1	1	0	1	2	4	5	0	0	0	0	0	0	0	0	0	0	0	0	0	0	0	1	1	2	0	0
Q99436	Q99436	2	2	2	Proteasome subunit beta type-7	PSMB7	sp|Q99436|PSB7_HUMAN Proteasome subunit beta type-7 OS=Homo sapiens OX=9606 GN=PSMB7 PE=1 SV=1	1	2	2	2	1	1	0	1	1	1	1	1	0	1	0	0	1	1	1	1	0	1	1	1	0	1	1	1	1	1	0	1	0	0	1	1	1	1	0	1	1	1
Q9BUF5	Q9BUF5	12	1	1	Tubulin beta-6 chain	TUBB6	sp|Q9BUF5|TBB6_HUMAN Tubulin beta-6 chain OS=Homo sapiens OX=9606 GN=TUBB6 PE=1 SV=1	1	12	1	1	5	9	5	9	5	6	6	8	6	6	4	4	6	6	6	6	12	10	0	0	0	0	0	0	0	0	0	0	0	0	0	0	0	0	1	0	0	0
Q9H254	Q9H254	2	1	1	Spectrin beta chain, non-erythrocytic 4	SPTBN4	sp|Q9H254|SPTN4_HUMAN Spectrin beta chain, non-erythrocytic 4 OS=Homo sapiens OX=9606 GN=SPTBN4 PE=1 SV=2	1	2	1	1	2	1	2	2	1	1	1	1	1	1	1	2	2	2	1	1	2	1	1	0	1	1	0	0	0	0	0	0	0	1	1	1	0	0	1	0	1	0
Q9NR30	Q9NR30	2	2	2	Nucleolar RNA helicase 2	DDX21	sp|Q9NR30|DDX21_HUMAN Nucleolar RNA helicase 2 OS=Homo sapiens OX=9606 GN=DDX21 PE=1 SV=5	1	2	2	2	0	0	0	0	0	1	0	0	0	0	0	0	0	0	0	0	1	1	0	0	0	0	0	1	0	0	0	0	0	0	0	0	0	0	1	1	0	0
Q9UL46	Q9UL46	3	3	3	Proteasome activator complex subunit 2	PSME2	sp|Q9UL46|PSME2_HUMAN Proteasome activator complex subunit 2 OS=Homo sapiens OX=9606 GN=PSME2 PE=1 SV=4	1	3	3	3	0	0	0	0	0	0	0	0	0	0	0	0	0	0	0	0	3	1	0	0	0	0	0	0	0	0	0	0	0	0	0	0	0	0	3	1	0	0
Q9Y2T7	Q9Y2T7	3	1	1	Y-box-binding protein 2	YBX2	sp|Q9Y2T7|YBOX2_HUMAN Y-box-binding protein 2 OS=Homo sapiens OX=9606 GN=YBX2 PE=1 SV=2	1	3	1	1	2	3	2	3	2	2	2	1	2	1	0	1	2	2	2	2	2	2	0	1	0	1	0	0	0	0	0	0	0	0	0	0	0	0	0	0	0	1
[truncated: 258 more columns]
