# Supplementary material for: Time-series proteomic study of the response of HK-2 cells to hyperglycemic, hypoxic diabetic-like milieu
Source: PLoS One. 2020 Jun 24;15(6):e0235118. doi: 10.1371/journal.pone.0235118 (PMC7313754; doi:10.1371/journal.pone.0235118)
Supplement: S2 Table — (XLSX) [file pone.0235118.s002.xlsx]

## Sheet: PANTHER-Cluster 1
Cluster 1
Protein ID	A-core value
PRPS1	0.684279
EIF4A1	0.627261
PTGES3	0.683737
RPL13	0.810241
RPL14	0.849069
RPLP0	0.847175
GO biological process	Homo sapiens (REF)	Cluster 1	expected	Fold Enrichment	raw P value	FDR
translational initiation	144	4	0.04	97.2	3.51e-08	0.000559
establishment of protein localization to endoplasmic reticulum	115	3	0.03	91.29	3.42e-06	0.00604
nuclear-transcribed mRNA catabolic process, nonsense-mediated decay	120	3	0.03	87.48	3.87e-06	0.00616
cotranslational protein targeting to membrane	102	3	0.03	> 100	2.4e-06	0.00637
viral transcription	115	3	0.03	91.29	3.42e-06	0.0068
amide biosynthetic process	540	4	0.15	25.92	6.41e-06	0.0068
protein targeting to ER	111	3	0.03	94.58	3.08e-06	0.007
peptide metabolic process	540	4	0.15	25.92	6.41e-06	0.00729
protein localization to endoplasmic reticulum	139	3	0.04	75.53	5.96e-06	0.0073
peptide biosynthetic process	417	4	0.12	33.57	2.31e-06	0.00737
viral gene expression	132	3	0.04	79.53	5.12e-06	0.00741
SRP-dependent cotranslational protein targeting to membrane	97	3	0.03	> 100	2.07e-06	0.00825
translation	391	4	0.11	35.8	1.79e-06	0.00952
protein targeting to membrane	178	3	0.05	58.98	1.24e-05	0.0104
nuclear-transcribed mRNA catabolic process	197	3	0.06	53.29	1.67e-05	0.0133
viral process	701	4	0.2	19.97	1.79e-05	0.0136
mRNA catabolic process	216	3	0.06	48.6	2.19e-05	0.0145
symbiotic process	784	4	0.22	17.85	2.78e-05	0.017
RNA catabolic process	250	3	0.07	41.99	3.36e-05	0.0191
establishment of protein localization to membrane	291	3	0.08	36.08	5.26e-05	0.0279
GO cellular component	Homo sapiens (REF)	Cluster 1	expected	Fold Enrichment	raw P value	FDR
cytosolic large ribosomal subunit	61	3	0.02	> 100	5.36e-07	0.00108
large ribosomal subunit	122	3	0.03	86.05	4.06e-06	0.00273
cytosolic ribosome	111	3	0.03	94.58	3.08e-06	0.0031
ribonucleoprotein complex	709	4	0.2	19.74	1.87e-05	0.00753
ribosomal subunit	197	3	0.06	53.29	1.67e-05	0.00838
ribosome	247	3	0.07	42.5	3.25e-05	0.0109
GO molecular function	Homo sapiens (REF)	Cluster 1	expected	Fold Enrichment	raw P value	FDR
-
PANTHER Pathways	Homo sapiens (REF)	Cluster 1	expected	Fold Enrichment	raw P value	FDR
-
Reactome Pathways	Homo sapiens (REF)	Cluster 1	expected	Fold Enrichment	raw P value	FDR
Cap-dependent Translation Initiation	119	4	0.03	> 100	1.67e-08	9.12e-06
Eukaryotic Translation Initiation	119	4	0.03	> 100	1.67e-08	1.22e-05
GTP hydrolysis and joining of the 60S ribosomal subunit	112	4	0.03	> 100	1.31e-08	1.44e-05
L13a-mediated translational silencing of Ceruloplasmin expression	111	4	0.03	> 100	1.27e-08	2.78e-05
Nonsense Mediated Decay (NMD) independent of the Exon Junction Complex (EJC)	95	3	0.03	> 100	1.95e-06	0.000389
Eukaryotic Translation Elongation	94	3	0.03	> 100	1.89e-06	0.000414
Formation of a pool of free 40S subunits	101	3	0.03	> 100	2.33e-06	0.000426
Eukaryotic Translation Termination	93	3	0.03	> 100	1.83e-06	0.000446
Selenoamino acid metabolism	116	3	0.03	90.5	3.5e-06	0.00048
Nonsense Mediated Decay (NMD) enhanced by the Exon Junction Complex (EJC)	115	3	0.03	91.29	3.42e-06	0.000499
Selenocysteine synthesis	93	3	0.03	> 100	1.83e-06	0.000502
Peptide chain elongation	89	3	0.03	> 100	1.61e-06	0.000504
SRP-dependent cotranslational protein targeting to membrane	112	3	0.03	93.73	3.16e-06	0.000533
Nonsense-Mediated Decay (NMD)	115	3	0.03	91.29	3.42e-06	0.000535
Viral mRNA Translation	89	3	0.03	> 100	1.61e-06	0.000588
Influenza Viral RNA Transcription and Replication	131	3	0.04	80.14	5.01e-06	0.000646
Influenza Life Cycle	140	3	0.04	74.99	6.09e-06	0.000741
Influenza Infection	151	3	0.04	69.52	7.61e-06	0.000877
Regulation of expression of SLITs and ROBOs	170	3	0.05	61.75	1.08e-05	0.00118
Major pathway of rRNA processing in the nucleolus and cytosol	181	3	0.05	58	1.3e-05	0.00135

## Sheet: PANTHER-Cluster 2
Cluster 2
Protein ID	A-core value
PTBP1	0.58032
YWHAE	0.760544
RPS12	0.875398
ACAT2	0.633756
RPS3	0.74656
NME1	0.886568
NPM1	0.843373
GO biological process	Homo sapiens (REF)	Cluster 2	expected	Fold Enrichment	raw P value	FDR
symbiotic process	784	5	0.26	19.13	1.46e-06	0.0116
interspecies interaction between organisms	863	5	0.29	17.38	2.34e-06	0.0124
viral process	701	5	0.23	21.39	8.4e-07	0.0134
regulation of endodeoxyribonuclease activity	8	2	0	> 100	4.28e-06	0.017
regulation of deoxyribonuclease activity	10	2	0	> 100	6.27e-06	0.02
viral gene expression	132	3	0.04	68.17	8.92e-06	0.0237
GO cellular component	Homo sapiens (REF)	Cluster 2	expected	Fold Enrichment	raw P value	FDR
small ribosomal subunit	79	3	0.03	> 100	1.99e-06	0.004
non-membrane-bounded organelle	4964	7	1.65	4.23	4.15e-05	0.0209
ribosome	247	3	0.08	36.43	5.63e-05	0.0227
intracellular non-membrane-bounded organelle	4954	7	1.65	4.24	4.09e-05	0.0274
ribosomal subunit	197	3	0.07	45.68	2.89e-05	0.0291
nucleolus	935	4	0.31	12.83	0.000125	0.0359
cytosolic small ribosomal subunit	47	2	0.02	> 100	0.000111	0.0373
extracellular organelle	2124	5	0.71	7.06	0.000188	0.0378
extracellular vesicle	2119	5	0.71	7.08	0.000186	0.0415
cell-substrate junction	416	3	0.14	21.63	0.00026	0.0436
extracellular exosome	2098	5	0.7	7.15	0.000177	0.0445
focal adhesion	409	3	0.14	22	0.000247	0.0453
GO molecular function	Homo sapiens (REF)	Cluster 2	expected	Fold Enrichment	raw P value	FDR
RNA binding	1686	6	0.56	10.67	1.77e-06	0.00834
ribosomal small subunit binding	15	2	0.01	> 100	1.29e-05	0.0305
PANTHER Pathways	Homo sapiens (REF)	Cluster 2	expected	Fold Enrichment	raw P value	FDR
-
Reactome Pathways	Homo sapiens (REF)	Cluster 2	expected	Fold Enrichment	raw P value	FDR
-
-

## Sheet: PANTHER-Cluster 3
Cluster 3
Protein ID	A-core value
PPIB	0.619233
YWHAZ	0.592942
ANXA5	0.883844
EIF5A	0.737381
HSP90AA1	0.52147
GLS	0.713335
PDIA6	0.818051
RPSA	0.817659
LGALS3	0.606714
RPS2	0.682234
VCL	0.529932
SOD1	0.923955
TPM3	0.912659
HNRNPK	0.79963
HNRNPH1	0.543821
FSCN1	0.877886
GO biological process	Homo sapiens (REF)	Cluster 3	expected	Fold Enrichment	raw P value	FDR
-
GO cellular component	Homo sapiens (REF)	Cluster 3	expected	Fold Enrichment	raw P value	FDR
extracellular organelle	2124	13	1.62	8.03	5.02e-11	3.37e-08
extracellular vesicle	2119	13	1.61	8.05	4.87e-11	4.91e-08
extracellular exosome	2098	13	1.6	8.13	4.3e-11	8.65e-08
extracellular space	3352	13	2.55	5.09	1.55e-08	7.79e-06
vesicle	3886	13	2.96	4.39	9.68e-08	3.9e-05
extracellular region	4391	13	3.35	3.89	4.36e-07	0.00011
cell-substrate junction	416	6	0.32	18.93	4.28e-07	0.000123
focal adhesion	409	6	0.31	19.25	3.88e-07	0.00013
anchoring junction	834	7	0.64	11.01	1.34e-06	0.000245
pigment granule	106	4	0.08	49.52	1.23e-06	0.000248
melanosome	106	4	0.08	49.52	1.23e-06	0.000276
podosome	29	3	0.02	> 100	1.77e-06	0.000297
cytosol	5218	13	3.98	3.27	3.56e-06	0.000552
endoplasmic reticulum chaperone complex	10	2	0.01	> 100	3.57e-05	0.00479
cell junction	1369	7	1.04	6.71	3.44e-05	0.00495
protein-containing complex	5531	12	4.21	2.85	6.75e-05	0.00849
cytoplasm	11537	16	8.79	1.82	0.000128	0.0151
ribonucleoprotein complex	709	5	0.54	9.25	0.000143	0.016
membrane-bounded organelle	12654	16	9.64	1.66	0.000419	0.0421
spliceosomal complex	193	3	0.15	20.4	0.000409	0.0434
GO molecular function	Homo sapiens (REF)	Cluster 3	expected	Fold Enrichment	raw P value	FDR
RNA binding	1686	10	1.28	7.78	5.83e-08	0.000275
protein-containing complex binding	1242	8	0.95	8.45	1.28e-06	0.00303
cadherin binding	321	5	0.24	20.44	3.31e-06	0.0052
cell adhesion molecule binding	500	5	0.38	13.12	2.76e-05	0.0325
PANTHER Pathways	Homo sapiens (REF)	Cluster 3	expected	Fold Enrichment	raw P value	FDR
-
Reactome Pathways	Homo sapiens (REF)	Cluster 3	expected	Fold Enrichment	raw P value	FDR
Platelet activation, signaling and aggregation	259	4	0.2	20.27	3.88e-05	0.0425
Response to elevated platelet cytosolic Ca2+	132	3	0.1	29.82	0.000137	0.0499
Influenza Viral RNA Transcription and Replication	131	3	0.1	30.05	0.000134	0.0586
Platelet degranulation	127	3	0.1	31	0.000122	0.0669
Metabolism of RNA	660	5	0.5	9.94	0.000102	0.0746

## Sheet: PANTHER-Cluster 4
Cluster 4
Protein ID	A-core value
ENO1	0.876819
AKR1B1	0.601846
RPL34	0.619792
NCL	0.658516
PKM	0.882857
PGAM1	0.894008
ALDOA	0.66754
TPI1	0.532486
PRDX1	0.664979
HSPA6	0.669713
PGK1	0.885046
LDHA	0.801111
HSPA8	0.832923
EEF1G	0.69675
YWHAG	0.679154
GAPDH	0.539826
ANXA2	0.731511
HNRNPF	0.512834
RANBP1	0.761804
HNRNPA1	0.56566
MT2A	0.918737
LMNA	0.736058
HNRNPU	0.537223
HNRNPA2B1	0.51758
GO biological process	Homo sapiens (REF)	Cluster 4	expected	Fold Enrichment	raw P value	FDR
ATP generation from ADP	42	8	0.05	> 100	4.07e-16	3.24e-12
NAD metabolic process	45	8	0.05	> 100	6.7e-16	3.55e-12
glycolytic process	41	8	0.05	> 100	3.42e-16	5.44e-12
ADP metabolic process	50	8	0.06	> 100	1.44e-15	5.75e-12
purine nucleoside diphosphate metabolic process	62	8	0.07	> 100	7.05e-15	9.36e-12
glycolytic process through fructose-6-phosphate	28	7	0.03	> 100	6.35e-15	1.01e-11
purine ribonucleoside diphosphate metabolic process	62	8	0.07	> 100	7.05e-15	1.02e-11
nucleoside diphosphate phosphorylation	60	8	0.07	> 100	5.53e-15	1.1e-11
glycolytic process through glucose-6-phosphate	28	7	0.03	> 100	6.35e-15	1.12e-11
canonical glycolysis	27	7	0.03	> 100	5.08e-15	1.16e-11
glucose catabolic process	31	7	0.04	> 100	1.19e-14	1.26e-11
glucose catabolic process to pyruvate	27	7	0.03	> 100	5.08e-15	1.35e-11
NADH regeneration	27	7	0.03	> 100	5.08e-15	1.62e-11
NADH metabolic process	38	7	0.04	> 100	4.25e-14	3.98e-11
hexose biosynthetic process	48	7	0.05	> 100	1.89e-13	1.58e-10
hexose catabolic process	53	7	0.06	> 100	3.58e-13	2.85e-10
monosaccharide biosynthetic process	54	7	0.06	> 100	4.04e-13	3.07e-10
gluconeogenesis	45	6	0.05	> 100	1.96e-11	1.2e-08
regulation of plasminogen activation	15	2	0.02	> 100	0.000168	0.0265
fructose metabolic process	15	2	0.02	> 100	0.000168	0.0268
GO cellular component	Homo sapiens (REF)	Cluster 4	expected	Fold Enrichment	raw P value	FDR
extracellular organelle	2124	19	2.43	7.83	3.45e-15	2.31e-12
extracellular vesicle	2119	19	2.42	7.84	3.3e-15	3.32e-12
extracellular exosome	2098	19	2.4	7.92	2.75e-15	5.53e-12
extracellular space	3352	19	3.83	4.96	1.41e-11	7.12e-09
spliceosomal complex	193	6	0.22	27.2	7.8e-08	1.96e-05
ficolin-1-rich granule lumen	124	5	0.14	35.28	3.12e-07	5.7e-05
ficolin-1-rich granule	124	5	0.14	35.28	3.12e-07	6.27e-05
ribonucleoprotein complex	709	8	0.81	9.87	7.98e-07	0.000124
vesicle lumen	326	6	0.37	16.1	1.57e-06	0.000198
secretory granule lumen	320	6	0.37	16.4	1.41e-06	0.000203
cytoplasmic vesicle lumen	324	6	0.37	16.2	1.52e-06	0.000204
catalytic step 2 spliceosome	86	4	0.1	40.69	3.13e-06	0.00037
Schmidt-Lanterman incisure	12	2	0.01	> 100	0.000113	0.0108
compact myelin	15	2	0.02	> 100	0.000168	0.0154
cytoplasmic region	250	4	0.29	14	0.000183	0.016
pigment granule	106	3	0.12	24.76	0.000254	0.0189
melanosome	106	3	0.12	24.76	0.000254	0.0196
secretory granule	843	6	0.96	6.23	0.000307	0.0221
M band	25	2	0.03	69.99	0.000431	0.0299
nuclear periphery	133	3	0.15	19.73	0.000485	0.0326
GO molecular function	Homo sapiens (REF)	Cluster 4	expected	Fold Enrichment	raw P value	FDR
cadherin binding	321	10	0.37	27.25	1.32e-12	6.23e-09
cell adhesion molecule binding	500	10	0.57	17.5	9.36e-11	2.21e-07
RNA binding	1686	14	1.93	7.26	4.39e-10	6.91e-07
identical protein binding	1842	14	2.11	6.65	1.4e-09	1.65e-06
heterocyclic compound binding	6097	19	6.97	2.73	5.41e-07	0.000511
organic cyclic compound binding	6184	19	7.07	2.69	6.89e-07	0.000542
nucleic acid binding	4144	15	4.74	3.17	5.71e-06	0.00385
telomeric DNA binding	38	3	0.04	69.07	1.35e-05	0.0071
enzyme binding	2263	11	2.59	4.25	1.51e-05	0.00713
pre-mRNA binding	38	3	0.04	69.07	1.35e-05	0.00799
protein binding	12123	23	13.86	1.66	4.11e-05	0.0176
G-rich strand telomeric DNA binding	10	2	0.01	> 100	8.19e-05	0.0322
single-stranded telomeric DNA binding	13	2	0.01	> 100	0.00013	0.0438
single-stranded RNA binding	82	3	0.09	32.01	0.000121	0.0441
PANTHER Pathways	Homo sapiens (REF)	Cluster 4	expected	Fold Enrichment	raw P value	FDR
Glycolysis	20	7	0.02	> 100	8.43e-16	1.38e-13
Parkinson disease	100	3	0.11	26.25	0.000215	0.0117
Reactome Pathways	Homo sapiens (REF)	Cluster 4	expected	Fold Enrichment	raw P value	FDR
Gluconeogenesis	33	6	0.04	> 100	3.58e-12	7.84e-09
Glycolysis	66	6	0.08	79.53	1.67e-10	1.83e-07
Glucose metabolism	85	6	0.1	61.75	7.04e-10	5.14e-07
Metabolism of carbohydrates	266	7	0.3	23.02	1.65e-08	9.06e-06
mRNA Splicing - Major Pathway	180	5	0.21	24.3	1.86e-06	0.000678
mRNA Splicing	188	5	0.21	23.27	2.29e-06	0.000715
Processing of Capped Intron-Containing Pre-mRNA	237	5	0.27	18.46	6.9e-06	0.00168
Metabolism of RNA	660	7	0.75	9.28	6.78e-06	0.00186
Neutrophil degranulation	479	6	0.55	10.96	1.38e-05	0.00275
Gene and protein expression by JAK-STAT signaling after Interleukin-12 stimulation	38	3	0.04	69.07	1.35e-05	0.00297
Interleukin-12 signaling	47	3	0.05	55.84	2.47e-05	0.00452
Interleukin-12 family signaling	57	3	0.07	46.04	4.29e-05	0.00723
Immune System	2035	9	2.33	3.87	0.000257	0.0403
Metabolism	2061	9	2.36	3.82	0.000283	0.0414

## Sheet: PANTHER-Cluster 5
Cluster 5
Protein ID	A-core value
TUBB	0.69784
STAT1	0.538597
HIST1H4A	0.673589
MYL6	0.908852
HIST1H3A	0.80517
MYH9	0.85342
TMSB4X	0.85268
ATP5A1	0.750811
FN1	0.512776
ACTG1	0.904136
S100A6	0.65049
PRDX6	0.77022
DDX39B	0.643114
TUBB3	0.877113
GO biological process	Homo sapiens (REF)	Cluster 5	expected	Fold Enrichment	raw P value	FDR
-
GO cellular component	Homo sapiens (REF)	Cluster 5	expected	Fold Enrichment	raw P value	FDR
extracellular organelle	2124	11	1.42	7.77	3.17e-09	2.13e-06
extracellular vesicle	2119	11	1.41	7.79	3.09e-09	3.11e-06
extracellular exosome	2098	11	1.4	7.86	2.78e-09	5.6e-06
vesicle	3886	12	2.59	4.63	1.03e-07	5.17e-05
extracellular region	4391	12	2.93	4.1	4.2e-07	0.000141
extracellular space	3352	11	2.24	4.92	3.95e-07	0.000159
vesicle lumen	326	4	0.22	18.4	5.28e-05	0.0106
cytoplasmic vesicle lumen	324	4	0.22	18.51	5.16e-05	0.0115
nuclear nucleosome	14	2	0.01	> 100	4.92e-05	0.0124
secretory granule lumen	320	4	0.21	18.75	4.92e-05	0.0141
nucleus	7536	12	5.02	2.39	0.000187	0.0343
COP9 signalosome	36	2	0.02	83.32	0.000286	0.048
GO molecular function	Homo sapiens (REF)	Cluster 5	expected	Fold Enrichment	raw P value	FDR
hydrolase activity, acting on acid anhydrides	890	6	0.59	10.11	1.32e-05	0.0125
hydrolase activity, acting on acid anhydrides, in phosphorus-containing anhydrides	890	6	0.59	10.11	1.32e-05	0.0156
cell adhesion molecule binding	500	5	0.33	15	1.32e-05	0.0207
cadherin binding	321	4	0.21	18.69	4.98e-05	0.0261
structural constituent of cytoskeleton	106	3	0.07	42.44	4.74e-05	0.028
actin-dependent ATPase activity	12	2	0.01	> 100	3.74e-05	0.0294
ubiquitin-like protein ligase binding	312	4	0.21	19.23	4.46e-05	0.0301
pyrophosphatase activity	886	6	0.59	10.16	1.29e-05	0.0304
structural molecule activity	702	5	0.47	10.68	6.61e-05	0.0312
identical protein binding	1842	7	1.23	5.7	7.96e-05	0.0341
MHC class I protein binding	21	2	0.01	> 100	0.000103	0.0407
nucleoside-triphosphatase activity	835	6	0.56	10.78	9.21e-06	0.0434
PANTHER Pathways	Homo sapiens (REF)	Cluster 5	expected	Fold Enrichment	raw P value	FDR
Cytoskeletal regulation by Rho GTPase	87	4	0.06	68.95	3.19e-07	5.23e-05
Huntington disease	147	3	0.1	30.61	0.000123	0.0067
Inflammation mediated by chemokine and cytokine signaling pathway	260	3	0.17	17.3	0.000637	0.0261
Reactome Pathways	Homo sapiens (REF)	Cluster 5	expected	Fold Enrichment	raw P value	FDR
RHO GTPases activate PKNs	63	4	0.04	95.22	9.23e-08	0.000101
RHO GTPases activate PAKs	21	2	0.01	> 100	0.000103	0.0174
RHO GTPases Activate ROCKs	19	2	0.01	> 100	8.6e-05	0.0188
Sema4D induced cell migration and growth-cone collapse	20	2	0.01	> 100	9.45e-05	0.0188
Sema4D in semaphorin signaling	24	2	0.02	> 100	0.000133	0.0194
RHO GTPases activate CIT	19	2	0.01	> 100	8.6e-05	0.0209
HDMs demethylate histones	27	2	0.02	> 100	0.000166	0.0227
EPHA-mediated growth cone collapse	28	2	0.02	> 100	0.000177	0.0229
RHO GTPases activate IQGAPs	31	2	0.02	96.76	0.000215	0.0248
RNA Polymerase I Promoter Opening	32	2	0.02	93.73	0.000229	0.025
Activated PKN1 stimulates transcription of AR (androgen receptor) regulated genes KLK2 and KLK3	36	2	0.02	83.32	0.000286	0.0261
SIRT1 negatively regulates rRNA expression	37	2	0.02	81.07	0.000301	0.0264
Signaling by moderate kinase activity BRAF mutants	40	2	0.03	74.99	0.00035	0.0264
DNA methylation	34	2	0.02	88.22	0.000256	0.0268
Condensation of Prophase Chromosomes	42	2	0.03	71.41	0.000384	0.0271
Signaling by high-kinase activity BRAF mutants	36	2	0.02	83.32	0.000286	0.0272
Paradoxical activation of RAF signaling by kinase inactive BRAF	40	2	0.03	74.99	0.00035	0.0274
PRC2 methylates histones and DNA	42	2	0.03	71.41	0.000384	0.028
MAP2K and MAPK activation	40	2	0.03	74.99	0.00035	0.0284
ERCC6 (CSB) and EHMT2 (G9a) positively regulate rRNA expression	45	2	0.03	66.65	0.000438	0.0291

## Sheet: PANTHER-Cluster 6
Cluster 6
Protein ID	A-core value
TUBA1B	0.60008
VIM	0.864908
HIST1H2BM	0.50092
STMN1	0.801215
RPL6	0.633398
TPM4	0.756029
YWHAQ	0.822455
GSTP1	0.601061
ATP5B	0.779134
LGALS1	0.874973
TUBA1A	0.528838
HNRNPC	0.639804
RPS6	0.841153
RPL12	0.687505
HSPB1	0.588607
EEF1D	0.519188
GO biological process	Homo sapiens (REF)	Cluster 6	expected	Fold Enrichment	raw P value	FDR
-
GO cellular component	Homo sapiens (REF)	Cluster 6	expected	Fold Enrichment	raw P value	FDR
extracellular organelle	2124	12	1.62	7.41	1.46e-09	9.78e-07
extracellular vesicle	2119	12	1.61	7.43	1.42e-09	1.43e-06
extracellular exosome	2098	12	1.6	7.51	1.26e-09	2.54e-06
extracellular space	3352	12	2.55	4.7	2.69e-07	0.000108
cell-substrate junction	416	6	0.32	18.93	4.28e-07	0.000123
cytosol	5218	14	3.98	3.52	2.46e-07	0.000124
focal adhesion	409	6	0.31	19.25	3.88e-07	0.00013
vesicle	3886	12	2.96	4.05	1.41e-06	0.000355
supramolecular complex	1324	8	1.01	7.93	2.08e-06	0.00038
intracellular non-membrane-bounded organelle	4954	13	3.78	3.44	1.9e-06	0.000425
extracellular region	4391	12	3.35	3.59	5.48e-06	0.000919
anchoring junction	834	6	0.64	9.44	2.28e-05	0.00352
polysome	75	3	0.06	52.49	2.66e-05	0.00383
supramolecular polymer	1014	6	0.77	7.76	6.78e-05	0.00803
supramolecular fiber	1006	6	0.77	7.83	6.49e-05	0.00871
cytosolic ribosome	111	3	0.08	35.47	8.27e-05	0.00925
ribonucleoprotein complex	709	5	0.54	9.25	0.000143	0.0144
polymeric cytoskeletal fiber	776	5	0.59	8.46	0.000217	0.0208
cell junction	1369	6	1.04	5.75	0.000351	0.0322
ribosomal subunit	197	3	0.15	19.98	0.000434	0.038
GO molecular function	Homo sapiens (REF)	Cluster 6	expected	Fold Enrichment	raw P value	FDR
structural molecule activity	702	7	0.53	13.09	4.24e-07	0.002
RNA binding	1686	9	1.28	7	9.61e-07	0.00227
PANTHER Pathways	Homo sapiens (REF)	Cluster 6	expected	Fold Enrichment	raw P value	FDR
-
Reactome Pathways	Homo sapiens (REF)	Cluster 6	expected	Fold Enrichment	raw P value	FDR
Eukaryotic Translation Elongation	94	4	0.07	55.84	7.76e-07	0.00085
Microtubule-dependent trafficking of connexons from Golgi to the plasma membrane	19	2	0.01	> 100	0.000113	0.0108
Transport of connexons to the plasma membrane	20	2	0.02	> 100	0.000124	0.0114
Post-chaperonin tubulin folding pathway	22	2	0.02	> 100	0.000149	0.0125
Formation of tubulin folding intermediates by CCT/TriC	25	2	0.02	> 100	0.000189	0.0148
Peptide chain elongation	89	3	0.07	44.23	4.36e-05	0.0159
Translocation of SLC2A4 (GLUT4) to the plasma membrane	71	3	0.05	55.45	2.27e-05	0.0166
Viral mRNA Translation	89	3	0.07	44.23	4.36e-05	0.0191
RHO GTPases activate IQGAPs	31	2	0.02	84.66	0.000283	0.0194
Cooperation of Prefoldin and TriC/CCT in actin and tubulin folding	32	2	0.02	82.02	0.000301	0.0194
Striated Muscle Contraction	36	2	0.03	72.9	0.000376	0.0223
Gap junction assembly	37	2	0.03	70.93	0.000396	0.0228
Carboxyterminal post-translational modifications of tubulin	42	2	0.03	62.49	0.000505	0.027
Recycling pathway of L1	47	2	0.04	55.84	0.000626	0.0312
Gap junction trafficking	48	2	0.04	54.68	0.000652	0.0317
Gap junction trafficking and regulation	49	2	0.04	53.56	0.000678	0.0323
COPI-independent Golgi-to-ER retrograde traffic	52	2	0.04	50.47	0.00076	0.0354
Intraflagellar transport	53	2	0.04	49.52	0.000788	0.036
HSP90 chaperone cycle for steroid hormone receptors (SHR)	56	2	0.04	46.87	0.000877	0.0392
Kinesins	61	2	0.05	43.02	0.00103	0.0444
