# Supplementary material for: Time-series proteomic study of the response of HK-2 cells to hyperglycemic, hypoxic diabetic-like milieu
Source: PLoS One. 2020 Jun 24;15(6):e0235118. doi: 10.1371/journal.pone.0235118 (PMC7313754; doi:10.1371/journal.pone.0235118)
Supplement: S3 Table — (XLSX) [file pone.0235118.s003.xlsx]

## Sheet: STRING-Cluster 1
Cluster 1
Protein ID	A-core value
PRPS1	0.684279
EIF4A1	0.627261
PTGES3	0.683737
RPL13	0.810241
RPL14	0.849069
RPLP0	0.847175
GO biological process
#term ID	term description	observed gene count	background gene count	false discovery rate	matching proteins in your network (labels)
GO:0006413	translational initiation	4	142	1.22e-05	EIF4A1,RPL13,RPL14,RPLP0
GO:0000184	nuclear-transcribed mRNA catabolic process, nonsense-mediated decay	3	118	0.00024	RPL13,RPL14,RPLP0
GO:0006518	peptide metabolic process	4	497	0.00024	EIF4A1,RPL13,RPL14,RPLP0
GO:0006614	SRP-dependent cotranslational protein targeting to membrane	3	92	0.00024	RPL13,RPL14,RPLP0
GO:1901566	organonitrogen compound biosynthetic process	5	1370	0.00024	EIF4A1,PRPS1,RPL13,RPL14,RPLP0
GO:0044271	cellular nitrogen compound biosynthetic process	6	3528	0.00053	EIF4A1,PRPS1,PTGES3,RPL13,RPL14,RPLP0
GO:0006139	nucleobase-containing compound metabolic process	6	4551	0.0021	EIF4A1,PRPS1,PTGES3,RPL13,RPL14,RPLP0
GO:0022613	ribonucleoprotein complex biogenesis	3	409	0.0021	PTGES3,RPL14,RPLP0
GO:1901576	organic substance biosynthetic process	6	4656	0.0021	EIF4A1,PRPS1,PTGES3,RPL13,RPL14,RPLP0
GO:0016071	mRNA metabolic process	3	667	0.0054	RPL13,RPL14,RPLP0
GO:0034645	cellular macromolecule biosynthetic process	5	3518	0.0069	EIF4A1,PTGES3,RPL13,RPL14,RPLP0
GO:0090304	nucleic acid metabolic process	5	3941	0.0107	EIF4A1,PTGES3,RPL13,RPL14,RPLP0
GO:0042254	ribosome biogenesis	2	270	0.0172	RPL14,RPLP0
GO:0016070	RNA metabolic process	4	3430	0.0474	EIF4A1,RPL13,RPL14,RPLP0
GO cellular component
#term ID	term description	observed gene count	background gene count	false discovery rate	matching proteins in your network (labels)
GO:0005829	cytosol	6	4958	0.0113	EIF4A1,PRPS1,PTGES3,RPL13,RPL14,RPLP0
GO:0022626	cytosolic ribosome	2	78	0.0113	RPL13,RPLP0
GO:1990904	ribonucleoprotein complex	3	770	0.0172	PTGES3,RPL13,RPLP0
GO:0032991	protein-containing complex	5	4792	0.0323	EIF4A1,PRPS1,PTGES3,RPL13,RPLP0
GO molecular function
#term ID	term description	observed gene count	background gene count	false discovery rate	matching proteins in your network (labels)
GO:0003735	structural constituent of ribosome	3	146	0.00066	RPL13,RPL14,RPLP0
Kegg Pathways
#term ID	term description	observed gene count	background gene count	false discovery rate	matching proteins in your network (labels)
hsa03010	Ribosome	3	130	4.84e-05	RPL13,RPL14,RPLP0

## Sheet: STRING-Cluster 2
Cluster 2
Protein ID	A-core value
PTBP1	0.58032
YWHAE	0.760544
RPS12	0.875398
ACAT2	0.633756
RPS3	0.74656
NME1	0.886568
NPM1	0.843373
GO biological process
#term ID	term description	observed gene count	background gene count	false discovery rate	matching proteins in your network (labels)
GO:0032071	regulation of endodeoxyribonuclease activity	2	8	0.0041	NPM1,RPS3
GO:0010605	negative regulation of macromolecule metabolic process	6	2558	0.007	NME1,NPM1,PTBP1,RPS12,RPS3,YWHAE
GO:0006886	intracellular protein transport	4	836	0.0147	NPM1,RPS12,RPS3,YWHAE
GO:0006605	protein targeting	3	318	0.0173	RPS12,RPS3,YWHAE
GO:0021766	hippocampus development	2	75	0.0329	NME1,YWHAE
GO:0000184	nuclear-transcribed mRNA catabolic process, nonsense-mediated decay	2	118	0.0435	RPS12,RPS3
GO:0006259	DNA metabolic process	3	773	0.0435	NME1,NPM1,RPS3
GO:0006413	translational initiation	2	142	0.0435	RPS12,RPS3
GO:0006614	SRP-dependent cotranslational protein targeting to membrane	2	92	0.0435	RPS12,RPS3
GO:0008284	positive regulation of cell population proliferation	3	878	0.0435	NME1,NPM1,RPS3
GO:0010629	negative regulation of gene expression	4	1670	0.0435	NME1,PTBP1,RPS12,RPS3
GO:0016032	viral process	3	571	0.0435	NPM1,PTBP1,YWHAE
GO:0016071	mRNA metabolic process	3	667	0.0435	PTBP1,RPS12,RPS3
GO:0019220	regulation of phosphate metabolic process	4	1657	0.0435	NPM1,PTBP1,RPS3,YWHAE
GO:0022402	cell cycle process	3	890	0.0435	NPM1,RPS3,YWHAE
GO:0031399	regulation of protein modification process	4	1747	0.0435	NPM1,PTBP1,RPS3,YWHAE
GO:0031400	negative regulation of protein modification process	3	592	0.0435	NPM1,RPS3,YWHAE
GO:0035304	regulation of protein dephosphorylation	2	130	0.0435	PTBP1,YWHAE
GO:0042981	regulation of apoptotic process	4	1501	0.0435	NME1,NPM1,RPS3,YWHAE
GO:0043281	regulation of cysteine-type endopeptidase activity involved in apoptotic process	2	209	0.0435	RPS3,YWHAE
GO cellular component
#term ID	term description	observed gene count	background gene count	false discovery rate	matching proteins in your network (labels)
GO:0043232	intracellular non-membrane-bounded organelle	7	4005	0.0015	ACAT2,NME1,NPM1,PTBP1,RPS12,RPS3,YWHAE
GO:0022627	cytosolic small ribosomal subunit	2	38	0.0028	RPS12,RPS3
GO:0005730	nucleolus	4	926	0.0039	ACAT2,NPM1,PTBP1,RPS3
GO:0015630	microtubule cytoskeleton	4	1118	0.0054	NME1,NPM1,RPS3,YWHAE
GO:0032587	ruffle membrane	2	87	0.0054	NME1,RPS3
GO:0005634	nucleus	7	6892	0.0075	ACAT2,NME1,NPM1,PTBP1,RPS12,RPS3,YWHAE
GO:0005739	mitochondrion	4	1531	0.0109	ACAT2,NME1,RPS3,YWHAE
GO:0005829	cytosol	6	4958	0.0109	ACAT2,NME1,NPM1,RPS12,RPS3,YWHAE
GO:0044430	cytoskeletal part	4	1547	0.0109	NME1,NPM1,RPS3,YWHAE
GO:1990904	ribonucleoprotein complex	3	770	0.0119	NPM1,RPS12,RPS3
GO:0044446	intracellular organelle part	7	8882	0.0199	ACAT2,NME1,NPM1,PTBP1,RPS12,RPS3,YWHAE
GO:0005819	spindle	2	322	0.0239	NPM1,RPS3
GO:0031981	nuclear lumen	5	4030	0.0239	ACAT2,NPM1,PTBP1,RPS12,RPS3
GO:0120038	plasma membrane bounded cell projection part	3	1316	0.0322	NME1,RPS3,YWHAE
GO:0005813	centrosome	2	468	0.0385	NME1,NPM1
GO molecular function
#term ID	term description	observed gene count	background gene count	false discovery rate	matching proteins in your network (labels)
GO:0043024	ribosomal small subunit binding	2	14	0.0018	NME1,NPM1
GO:0004536	deoxyribonuclease activity	2	53	0.0113	NME1,RPS3
Kegg Pathways
#term ID	term description	observed gene count	background gene count	false discovery rate	matching proteins in your network (labels)
hsa03010	Ribosome	2	130	0.0232	RPS12,RPS3

## Sheet: STRING-Cluster 3
Cluster 3
Protein ID	A-core value
PPIB	0.619233
YWHAZ	0.592942
ANXA5	0.883844
EIF5A	0.737381
HSP90AA1	0.52147
GLS	0.713335
PDIA6	0.818051
RPSA	0.817659
LGALS3	0.606714
RPS2	0.682234
VCL	0.529932
SOD1	0.923955
TPM3	0.912659
HNRNPK	0.79963
HNRNPH1	0.543821
FSCN1	0.877886
GO biological process
#term ID	term description	observed gene count	background gene count	false discovery rate	matching proteins in your network (labels)
GO:0002576	platelet degranulation	3	129	0.0409	ANXA5,SOD1,VCL
GO:0006396	RNA processing	5	825	0.0409	HNRNPH1,HNRNPK,LGALS3,RPS2,RPSA
GO:0006518	peptide metabolic process	5	497	0.0409	EIF5A,HSP90AA1,RPS2,RPSA,SOD1
GO:0006810	transport	11	4130	0.0409	ANXA5,EIF5A,GLS,HSP90AA1,LGALS3,PDIA6,RPS2,RPSA,SOD1,VCL,YWHAZ
GO:0016071	mRNA metabolic process	5	667	0.0409	HNRNPH1,HNRNPK,LGALS3,RPS2,RPSA
GO:0032940	secretion by cell	6	959	0.0409	ANXA5,GLS,HSP90AA1,LGALS3,SOD1,VCL
GO:0043066	negative regulation of apoptotic process	5	859	0.0409	ANXA5,HNRNPK,LGALS3,SOD1,YWHAZ
GO:0045055	regulated exocytosis	5	691	0.0409	ANXA5,HSP90AA1,LGALS3,SOD1,VCL
GO:0048675	axon extension	2	35	0.0409	HSP90AA1,VCL
GO:0051179	localization	12	5233	0.0409	ANXA5,EIF5A,FSCN1,GLS,HSP90AA1,LGALS3,PDIA6,RPS2,RPSA,SOD1,VCL,YWHAZ
GO:2001233	regulation of apoptotic signaling pathway	4	388	0.0409	HNRNPK,LGALS3,SOD1,YWHAZ
GO:0006457	protein folding	3	214	0.0433	HSP90AA1,PDIA6,PPIB
GO:0090150	establishment of protein localization to membrane	3	217	0.0433	HSP90AA1,RPS2,RPSA
GO cellular component
#term ID	term description	observed gene count	background gene count	false discovery rate	matching proteins in your network (labels)
GO:0002102	podosome	3	30	0.00032	FSCN1,HNRNPK,VCL
GO:0005829	cytosol	13	4958	0.00032	ANXA5,EIF5A,FSCN1,GLS,HNRNPH1,HSP90AA1,PDIA6,RPS2,RPSA,SOD1,TPM3,VCL,YWHAZ
GO:0042470	melanosome	4	105	0.00032	HSP90AA1,PDIA6,PPIB,YWHAZ
GO:0044444	cytoplasmic part	16	9377	0.00032	ANXA5,EIF5A,FSCN1,GLS,HNRNPH1,HNRNPK,HSP90AA1,LGALS3,PDIA6,PPIB,RPS2,RPSA,SOD1,TPM3,VCL,YWHAZ
GO:0032991	protein-containing complex	12	4792	0.0011	EIF5A,FSCN1,HNRNPH1,HNRNPK,HSP90AA1,LGALS3,PDIA6,PPIB,RPS2,RPSA,SOD1,VCL
GO:0034663	endoplasmic reticulum chaperone complex	2	11	0.0014	PDIA6,PPIB
GO:0044446	intracellular organelle part	15	8882	0.0017	EIF5A,FSCN1,GLS,HNRNPH1,HNRNPK,HSP90AA1,LGALS3,PDIA6,PPIB,RPS2,RPSA,SOD1,TPM3,VCL,YWHAZ
GO:0043209	myelin sheath	3	157	0.0052	FSCN1,HSP90AA1,SOD1
GO:1990904	ribonucleoprotein complex	5	770	0.0052	HNRNPH1,HNRNPK,LGALS3,RPS2,RPSA
GO:0015629	actin cytoskeleton	4	432	0.0057	FSCN1,HNRNPK,TPM3,VCL
GO:0005681	spliceosomal complex	3	187	0.0066	HNRNPH1,HNRNPK,LGALS3
GO:0022627	cytosolic small ribosomal subunit	2	38	0.0066	RPS2,RPSA
GO:0070013	intracellular organelle lumen	11	5162	0.0066	GLS,HNRNPH1,HNRNPK,HSP90AA1,PDIA6,PPIB,RPS2,RPSA,SOD1,VCL,YWHAZ
GO:0101002	ficolin-1-rich granule	3	186	0.0066	HSP90AA1,LGALS3,VCL
GO:0001725	stress fiber	2	50	0.0083	FSCN1,TPM3
GO:0031410	cytoplasmic vesicle	7	2226	0.01	HSP90AA1,LGALS3,PDIA6,PPIB,SOD1,VCL,YWHAZ
GO:0005884	actin filament	2	67	0.0109	FSCN1,TPM3
GO:0033267	axon part	3	341	0.0174	FSCN1,HSP90AA1,SOD1
GO:0071013	catalytic step 2 spliceosome	2	99	0.02	HNRNPH1,HNRNPK
GO:0044428	nuclear part	9	4359	0.0212	EIF5A,HNRNPH1,HNRNPK,HSP90AA1,LGALS3,RPS2,RPSA,SOD1,YWHAZ
GO molecular function
#term ID	term description	observed gene count	background gene count	false discovery rate	matching proteins in your network (labels)
GO:0044877	protein-containing complex binding	6	968	0.0121	EIF5A,FSCN1,LGALS3,PPIB,RPSA,TPM3
Kegg Pathways
#term ID	term description	observed gene count	background gene count	false discovery rate	matching proteins in your network (labels)
hsa05206	MicroRNAs in cancer	3	149	0.0114	FSCN1,GLS,HNRNPK

## Sheet: STRING-Cluster 4
Cluster 4
Protein ID	A-core value
ENO1	0.876819
AKR1B1	0.601846
RPL34	0.619792
NCL	0.658516
PKM	0.882857
PGAM1	0.894008
ALDOA	0.66754
TPI1	0.532486
PRDX1	0.664979
HSPA6	0.669713
PGK1	0.885046
LDHA	0.801111
HSPA8	0.832923
EEF1G	0.69675
YWHAG	0.679154
GAPDH	0.539826
ANXA2	0.731511
HNRNPF	0.512834
RANBP1	0.761804
HNRNPA1	0.56566
MT2A	0.918737
LMNA	0.736058
HNRNPU	0.537223
HNRNPA2B1	0.51758
GO biological process
#term ID	term description	observed gene count	background gene count	false discovery rate	matching proteins in your network (labels)
GO:0006096	glycolytic process	8	38	4.4e-13	ALDOA,ENO1,GAPDH,LDHA,PGAM1,PGK1,PKM,TPI1
GO:0006757	ATP generation from ADP	8	39	4.4e-13	ALDOA,ENO1,GAPDH,LDHA,PGAM1,PGK1,PKM,TPI1
GO:0042866	pyruvate biosynthetic process	8	42	4.4e-13	ALDOA,ENO1,GAPDH,LDHA,PGAM1,PGK1,PKM,TPI1
GO:0006735	NADH regeneration	7	25	1.32e-12	ALDOA,ENO1,GAPDH,PGAM1,PGK1,PKM,TPI1
GO:0061621	canonical glycolysis	7	25	1.32e-12	ALDOA,ENO1,GAPDH,PGAM1,PGK1,PKM,TPI1
GO:0061718	glucose catabolic process to pyruvate	7	25	1.32e-12	ALDOA,ENO1,GAPDH,PGAM1,PGK1,PKM,TPI1
GO:0006090	pyruvate metabolic process	8	66	1.56e-12	ALDOA,ENO1,GAPDH,LDHA,PGAM1,PGK1,PKM,TPI1
GO:0019674	NAD metabolic process	8	66	1.56e-12	ALDOA,ENO1,GAPDH,LDHA,PGAM1,PGK1,PKM,TPI1
GO:0019359	nicotinamide nucleotide biosynthetic process	8	68	1.73e-12	ALDOA,ENO1,GAPDH,LDHA,PGAM1,PGK1,PKM,TPI1
GO:0006754	ATP biosynthetic process	8	75	2.94e-12	ALDOA,ENO1,GAPDH,LDHA,PGAM1,PGK1,PKM,TPI1
GO:0019319	hexose biosynthetic process	7	49	1.65e-11	AKR1B1,ALDOA,ENO1,GAPDH,PGAM1,PGK1,TPI1
GO:0009168	purine ribonucleoside monophosphate biosynthetic process	8	98	1.68e-11	ALDOA,ENO1,GAPDH,LDHA,PGAM1,PGK1,PKM,TPI1
GO:0009435	NAD biosynthetic process	7	51	1.86e-11	ALDOA,ENO1,GAPDH,PGAM1,PGK1,PKM,TPI1
GO:0009166	nucleotide catabolic process	8	101	1.91e-11	ALDOA,ENO1,GAPDH,LDHA,PGAM1,PGK1,PKM,TPI1
GO:0046034	ATP metabolic process	9	190	3.49e-11	ALDOA,ENO1,GAPDH,HSPA8,LDHA,PGAM1,PGK1,PKM,TPI1
GO:0051186	cofactor metabolic process	11	467	8.6e-11	AKR1B1,ALDOA,EEF1G,ENO1,GAPDH,LDHA,PGAM1,PGK1,PKM,PRDX1,TPI1
GO:0009167	purine ribonucleoside monophosphate metabolic process	9	230	1.48e-10	ALDOA,ENO1,GAPDH,HSPA8,LDHA,PGAM1,PGK1,PKM,TPI1
GO:0019318	hexose metabolic process	8	154	2.78e-10	AKR1B1,ALDOA,ENO1,GAPDH,PGAM1,PGK1,PKM,TPI1
GO:0006094	gluconeogenesis	6	46	7.36e-10	ALDOA,ENO1,GAPDH,PGAM1,PGK1,TPI1
GO:0017144	drug metabolic process	11	622	1.32e-09	AKR1B1,ALDOA,ENO1,GAPDH,HSPA8,LDHA,PGAM1,PGK1,PKM,PRDX1,TPI1
GO cellular component
#term ID	term description	observed gene count	background gene count	false discovery rate	matching proteins in your network (labels)
GO:0043209	myelin sheath	7	157	1.56e-07	AKR1B1,ANXA2,HSPA8,PGAM1,PKM,PRDX1,YWHAG
GO:0005829	cytosol	20	4958	4.32e-07	AKR1B1,ALDOA,ANXA2,EEF1G,ENO1,GAPDH,HNRNPF,HSPA6,HSPA8,LDHA,LMNA,MT2A,PGAM1,PGK1,PKM,PRDX1,RANBP1,RPL34,TPI1,YWHAG
GO:1904813	ficolin-1-rich granule lumen	5	125	3.05e-05	ALDOA,HSPA6,HSPA8,PGAM1,PKM
GO:0005737	cytoplasm	24	11238	8.4e-05	AKR1B1,ALDOA,ANXA2,EEF1G,ENO1,GAPDH,HNRNPA1,HNRNPA2B1,HNRNPF,HNRNPU,HSPA6,HSPA8,LDHA,LMNA,MT2A,NCL,PGAM1,PGK1,PKM,PRDX1,RANBP1,RPL34,TPI1,YWHAG
GO:0034774	secretory granule lumen	6	323	8.94e-05	ALDOA,ANXA2,HSPA6,HSPA8,PGAM1,PKM
GO:0005681	spliceosomal complex	5	187	9.97e-05	HNRNPA1,HNRNPA2B1,HNRNPF,HNRNPU,HSPA8
GO:0070062	extracellular exosome	4	80	9.97e-05	ALDOA,ANXA2,HNRNPA2B1,HSPA8
GO:0044444	cytoplasmic part	22	9377	0.00011	AKR1B1,ALDOA,ANXA2,EEF1G,ENO1,GAPDH,HNRNPF,HNRNPU,HSPA6,HSPA8,LDHA,LMNA,MT2A,NCL,PGAM1,PGK1,PKM,PRDX1,RANBP1,RPL34,TPI1,YWHAG
GO:0071013	catalytic step 2 spliceosome	4	99	0.00011	HNRNPA1,HNRNPA2B1,HNRNPF,HNRNPU
GO:1990904	ribonucleoprotein complex	7	770	0.00038	GAPDH,HNRNPA1,HNRNPA2B1,HNRNPF,HNRNPU,HSPA8,NCL
GO:0043220	Schmidt-Lanterman incisure	2	10	0.0012	AKR1B1,ANXA2
GO:0042470	melanosome	3	105	0.0034	ANXA2,HSPA8,PRDX1
GO:0034399	nuclear periphery	3	134	0.0053	HNRNPA2B1,HNRNPU,LMNA
GO:0031430	M band	2	31	0.0062	ALDOA,ENO1
GO:0048471	perinuclear region of cytoplasm	5	670	0.0091	AKR1B1,ANXA2,GAPDH,LMNA,MT2A
GO:0099568	cytoplasmic region	4	402	0.0103	AKR1B1,ANXA2,ENO1,NCL
GO:0005576	extracellular region	9	2505	0.0137	AKR1B1,ALDOA,ANXA2,HNRNPA2B1,HSPA6,HSPA8,PGAM1,PGK1,PKM
GO:0005615	extracellular space	6	1134	0.0139	AKR1B1,ALDOA,ANXA2,HNRNPA2B1,HSPA8,PGK1
GO:0005938	cell cortex	3	230	0.018	ANXA2,ENO1,NCL
GO:0070013	intracellular organelle lumen	13	5162	0.0221	AKR1B1,ALDOA,ANXA2,HNRNPA1,HNRNPA2B1,HNRNPF,HNRNPU,HSPA6,HSPA8,LMNA,NCL,PGAM1,PKM
GO molecular function
#term ID	term description	observed gene count	background gene count	false discovery rate	matching proteins in your network (labels)
GO:0042802	identical protein binding	13	1754	5.42e-06	ALDOA,ANXA2,ENO1,GAPDH,HNRNPA1,HNRNPA2B1,HNRNPU,LDHA,LMNA,NCL,PKM,PRDX1,YWHAG
GO:0005515	protein binding	19	6605	0.00077	ALDOA,ANXA2,ENO1,GAPDH,HNRNPA1,HNRNPA2B1,HNRNPF,HNRNPU,HSPA6,HSPA8,LDHA,LMNA,NCL,PGAM1,PKM,PRDX1,RANBP1,TPI1,YWHAG
GO:0019899	enzyme binding	11	2197	0.0011	ANXA2,ENO1,HNRNPU,HSPA6,HSPA8,LDHA,NCL,PGAM1,RANBP1,TPI1,YWHAG
GO:0036002	pre-mRNA binding	3	36	0.0011	HNRNPA1,HNRNPA2B1,HNRNPU
GO:0042162	telomeric DNA binding	3	36	0.0011	HNRNPA1,HNRNPA2B1,NCL
GO:0003723	RNA binding	7	850	0.002	EEF1G,HNRNPA1,HNRNPA2B1,HNRNPF,HNRNPU,NCL,RPL34
GO:0005488	binding	23	11878	0.003	ALDOA,ANXA2,EEF1G,ENO1,GAPDH,HNRNPA1,HNRNPA2B1,HNRNPF,HNRNPU,HSPA6,HSPA8,LDHA,LMNA,MT2A,NCL,PGAM1,PGK1,PKM,PRDX1,RANBP1,RPL34,TPI1,YWHAG
GO:0098505	G-rich strand telomeric DNA binding	2	10	0.003	HNRNPA1,HNRNPA2B1
GO:0003727	single-stranded RNA binding	3	80	0.0032	HNRNPA1,HNRNPF,HNRNPU
GO:0003697	single-stranded DNA binding	3	99	0.0048	HNRNPA1,HNRNPA2B1,HNRNPU
GO:0035198	miRNA binding	2	26	0.0092	HNRNPA1,HNRNPA2B1
GO:0140296	general transcription initiation factor binding	2	39	0.0171	HNRNPF,HNRNPU
GO:0016903	oxidoreductase activity, acting on the aldehyde or oxo group of donors	2	41	0.0176	AKR1B1,GAPDH
GO:1901363	heterocyclic compound binding	14	5305	0.0176	EEF1G,ENO1,GAPDH,HNRNPA1,HNRNPA2B1,HNRNPF,HNRNPU,HSPA6,HSPA8,LDHA,NCL,PGK1,PKM,RPL34
GO:0097159	organic cyclic compound binding	14	5382	0.0185	EEF1G,ENO1,GAPDH,HNRNPA1,HNRNPA2B1,HNRNPF,HNRNPU,HSPA6,HSPA8,LDHA,NCL,PGK1,PKM,RPL34
GO:0016491	oxidoreductase activity	5	716	0.0186	AKR1B1,GAPDH,LDHA,PGK1,PRDX1
GO:0003729	mRNA binding	3	198	0.0206	HNRNPA2B1,HNRNPU,NCL
GO:0051287	NAD binding	2	57	0.0252	GAPDH,LDHA
GO:0003730	mRNA 3'-UTR binding	2	63	0.0291	HNRNPA2B1,HNRNPU
Kegg Pathways
#term ID	term description	observed gene count	background gene count	false discovery rate	matching proteins in your network (labels)
hsa00010	Glycolysis / Gluconeogenesis	8	68	1.2e-12	ALDOA,ENO1,GAPDH,LDHA,PGAM1,PGK1,PKM,TPI1
hsa01230	Biosynthesis of amino acids	7	72	1.06e-10	ALDOA,ENO1,GAPDH,PGAM1,PGK1,PKM,TPI1
hsa01200	Carbon metabolism	7	116	1.67e-09	ALDOA,ENO1,GAPDH,PGAM1,PGK1,PKM,TPI1
hsa04066	HIF-1 signaling pathway	5	98	1.75e-06	ALDOA,ENO1,GAPDH,LDHA,PGK1
hsa00051	Fructose and mannose metabolism	3	33	9.64e-05	AKR1B1,ALDOA,TPI1
hsa01100	Metabolic pathways	9	1250	9.64e-05	AKR1B1,ALDOA,ENO1,GAPDH,LDHA,PGAM1,PGK1,PKM,TPI1
hsa03040	Spliceosome	4	130	0.00014	HNRNPA1,HNRNPU,HSPA6,HSPA8
hsa05134	Legionellosis	3	54	0.00028	EEF1G,HSPA6,HSPA8
hsa05230	Central carbon metabolism in cancer	3	65	0.00042	LDHA,PGAM1,PKM
hsa04922	Glucagon signaling pathway	3	100	0.0013	LDHA,PGAM1,PKM
hsa00620	Pyruvate metabolism	2	39	0.0051	LDHA,PKM
hsa05203	Viral carcinogenesis	3	183	0.006	PKM,RANBP1,YWHAG
hsa05169	Epstein-Barr virus infection	3	194	0.0065	HSPA6,HSPA8,YWHAG
hsa04213	Longevity regulating pathway - multiple species	2	61	0.0094	HSPA6,HSPA8
hsa04612	Antigen processing and presentation	2	66	0.0102	HSPA6,HSPA8
hsa05145	Toxoplasmosis	2	109	0.0248	HSPA6,HSPA8
hsa04915	Estrogen signaling pathway	2	133	0.034	HSPA6,HSPA8
hsa05162	Measles	2	133	0.034	HSPA6,HSPA8
hsa04141	Protein processing in endoplasmic reticulum	2	161	0.0434	HSPA6,HSPA8
hsa05164	Influenza A	2	168	0.0447	HSPA6,HSPA8

## Sheet: STRING-Cluster 5
Cluster 5
Protein ID	A-core value
TUBB	0.69784
STAT1	0.538597
HIST1H4A	0.673589
MYL6	0.908852
HIST1H3A	0.80517
MYH9	0.85342
TMSB4X	0.85268
ATP5A1	0.750811
FN1	0.512776
ACTG1	0.904136
S100A6	0.65049
PRDX6	0.77022
DDX39B	0.643114
TUBB3	0.877113
GO biological process
#term ID	term description	observed gene count	background gene count	false discovery rate	matching proteins in your network (labels)
-
GO cellular component
#term ID	term description	observed gene count	background gene count	false discovery rate	matching proteins in your network (labels)
GO:0044446	intracellular organelle part	14	8882	0.003	ACTG1,ATP5A1,DDX39B,ENSG00000258947,FN1,HIST1H3A,HIST1H4A,MYH9,MYL6,PRDX6,S100A6,STAT1,TMSB4X,TUBB
GO:0034774	secretory granule lumen	4	323	0.0036	FN1,PRDX6,TMSB4X,TUBB
GO:0043232	intracellular non-membrane-bounded organelle	10	4005	0.0036	ACTG1,DDX39B,ENSG00000258947,HIST1H3A,HIST1H4A,MYH9,MYL6,STAT1,TMSB4X,TUBB
GO:0032991	protein-containing complex	10	4792	0.0067	ACTG1,ATP5A1,DDX39B,FN1,HIST1H3A,HIST1H4A,MYH9,MYL6,STAT1,TUBB
GO:0000788	nuclear nucleosome	2	40	0.0083	HIST1H3A,HIST1H4A
GO:0016459	myosin complex	2	69	0.0207	MYH9,MYL6
GO:0031093	platelet alpha granule lumen	2	68	0.0207	FN1,TMSB4X
GO:0000790	nuclear chromatin	3	333	0.0218	HIST1H3A,HIST1H4A,STAT1
GO:0070062	extracellular exosome	2	80	0.0218	ACTG1,FN1
GO:0005856	cytoskeleton	6	2068	0.0223	ACTG1,ENSG00000258947,MYH9,MYL6,TMSB4X,TUBB
GO:0005903	brush border	2	97	0.0223	MYH9,MYL6
GO:0035578	azurophil granule lumen	2	92	0.0223	PRDX6,TUBB
GO:0015629	actin cytoskeleton	3	432	0.0241	ACTG1,MYH9,MYL6
GO:0044430	cytoskeletal part	5	1547	0.0241	ACTG1,ENSG00000258947,MYH9,MYL6,TUBB
GO:0070013	intracellular organelle lumen	9	5162	0.0241	ATP5A1,DDX39B,FN1,HIST1H3A,HIST1H4A,PRDX6,STAT1,TMSB4X,TUBB
GO:0005925	focal adhesion	2	134	0.0248	ACTG1,MYH9
GO:0005576	extracellular region	6	2505	0.0266	ACTG1,FN1,HIST1H3A,HIST1H4A,PRDX6,TUBB
GO:0043209	myelin sheath	2	157	0.0266	ACTG1,ATP5A1
GO:0001726	ruffle	2	164	0.0269	MYH9,S100A6
GO:0099513	polymeric cytoskeletal fiber	3	645	0.0404	ACTG1,ENSG00000258947,TUBB
GO molecular function
#term ID	term description	observed gene count	background gene count	false discovery rate	matching proteins in your network (labels)
GO:0017111	nucleoside-triphosphatase activity	6	778	0.0016	ATP5A1,DDX39B,ENSG00000258947,MYH9,MYL6,TUBB
GO:0030898	actin-dependent ATPase activity	2	11	0.0016	MYH9,MYL6
GO:0005200	structural constituent of cytoskeleton	3	106	0.0017	ACTG1,ENSG00000258947,TUBB
GO:0042623	ATPase activity, coupled	4	320	0.0017	ATP5A1,DDX39B,MYH9,MYL6
GO:0044389	ubiquitin-like protein ligase binding	4	325	0.0017	ACTG1,PRDX6,STAT1,TUBB
GO:0005515	protein binding	12	6605	0.0018	ACTG1,ATP5A1,DDX39B,FN1,HIST1H3A,HIST1H4A,MYH9,PRDX6,S100A6,STAT1,TMSB4X,TUBB
GO:0042288	MHC class I protein binding	2	20	0.0018	ATP5A1,TUBB
GO:0042802	identical protein binding	7	1754	0.0018	ACTG1,DDX39B,FN1,MYH9,PRDX6,S100A6,STAT1
GO:0046983	protein dimerization activity	6	1301	0.0023	HIST1H3A,HIST1H4A,MYH9,PRDX6,S100A6,STAT1
GO:0097367	carbohydrate derivative binding	7	2163	0.0041	ACTG1,ATP5A1,DDX39B,ENSG00000258947,FN1,MYH9,TUBB
GO:0044877	protein-containing complex binding	5	968	0.0046	DDX39B,FN1,HIST1H3A,MYH9,TUBB
GO:0016787	hydrolase activity	7	2448	0.0078	ATP5A1,DDX39B,ENSG00000258947,MYH9,MYL6,PRDX6,TUBB
GO:0005488	binding	14	11878	0.0092	ACTG1,ATP5A1,DDX39B,ENSG00000258947,FN1,HIST1H3A,HIST1H4A,MYH9,MYL6,PRDX6,S100A6,STAT1,TMSB4X,TUBB
GO:0035639	purine ribonucleoside triphosphate binding	6	1794	0.0092	ACTG1,ATP5A1,DDX39B,ENSG00000258947,MYH9,TUBB
GO:0005198	structural molecule activity	4	679	0.0099	ACTG1,ENSG00000258947,MYL6,TUBB
GO:0019904	protein domain specific binding	4	706	0.0099	FN1,HIST1H4A,MYH9,TUBB
GO:0031625	ubiquitin protein ligase binding	3	311	0.0099	ACTG1,PRDX6,TUBB
GO:0032555	purine ribonucleotide binding	6	1853	0.0099	ACTG1,ATP5A1,DDX39B,ENSG00000258947,MYH9,TUBB
GO:0043168	anion binding	7	2696	0.0099	ACTG1,ATP5A1,DDX39B,ENSG00000258947,FN1,MYH9,TUBB
GO:0042803	protein homodimerization activity	4	830	0.0143	MYH9,PRDX6,S100A6,STAT1
Kegg Pathways
#term ID	term description	observed gene count	background gene count	false discovery rate	matching proteins in your network (labels)
hsa05130	Pathogenic Escherichia coli infection	3	53	0.00046	ACTG1,ENSG00000258947,TUBB
hsa04145	Phagosome	3	145	0.0042	ACTG1,ENSG00000258947,TUBB
hsa04530	Tight junction	3	167	0.0042	ACTG1,MYH9,MYL6
hsa05164	Influenza A	3	168	0.0042	ACTG1,DDX39B,STAT1
hsa04810	Regulation of actin cytoskeleton	3	205	0.0046	ACTG1,MYH9,TMSB4X
hsa04540	Gap junction	2	87	0.0162	ENSG00000258947,TUBB
hsa05132	Salmonella infection	2	84	0.0162	ACTG1,MYH9
hsa04919	Thyroid hormone signaling pathway	2	115	0.0223	ACTG1,STAT1
hsa04921	Oxytocin signaling pathway	2	149	0.0326	ACTG1,MYL6

## Sheet: STRING-Cluster 6
Cluster 6
Protein ID	A-core value
TUBA1B	0.60008
VIM	0.864908
HIST1H2BM	0.50092
STMN1	0.801215
RPL6	0.633398
TPM4	0.756029
YWHAQ	0.822455
GSTP1	0.601061
ATP5B	0.779134
LGALS1	0.874973
TUBA1A	0.528838
HNRNPC	0.639804
RPS6	0.841153
RPL12	0.687505
HSPB1	0.588607
EEF1D	0.519188
GO biological process
#term ID	term description	observed gene count	background gene count	false discovery rate	matching proteins in your network (labels)
GO:0000027	ribosomal large subunit assembly	2	29	0.0336	RPL12,RPL6
GO:0000184	nuclear-transcribed mRNA catabolic process, nonsense-mediated decay	3	118	0.0336	RPL12,RPL6,RPS6
GO:0006412	translation	4	362	0.0336	EEF1D,RPL12,RPL6,RPS6
GO:0006413	translational initiation	3	142	0.0336	RPL12,RPL6,RPS6
GO:0006518	peptide metabolic process	5	497	0.0336	EEF1D,GSTP1,RPL12,RPL6,RPS6
GO:0006614	SRP-dependent cotranslational protein targeting to membrane	3	92	0.0336	RPL12,RPL6,RPS6
GO:0006996	organelle organization	10	3131	0.0336	ATP5B,HIST1H2BM,RPL12,RPL6,STMN1,TPM4,TUBA1A,TUBA1B,VIM,YWHAQ
GO:0007010	cytoskeleton organization	5	953	0.0336	STMN1,TPM4,TUBA1A,TUBA1B,VIM
GO:0007017	microtubule-based process	4	605	0.0336	HSPB1,STMN1,TUBA1A,TUBA1B
GO:0010941	regulation of cell death	6	1638	0.0336	EEF1D,GSTP1,HSPB1,LGALS1,RPS6,YWHAQ
GO:0016071	mRNA metabolic process	5	667	0.0336	EEF1D,HNRNPC,RPL12,RPL6,RPS6
GO:0030049	muscle filament sliding	2	38	0.0336	TPM4,VIM
GO:0030705	cytoskeleton-dependent intracellular transport	3	151	0.0336	HSPB1,TUBA1A,TUBA1B
GO:0032651	regulation of interleukin-1 beta production	2	58	0.0336	GSTP1,HSPB1
GO:0042254	ribosome biogenesis	3	270	0.0336	RPL12,RPL6,RPS6
GO:0043488	regulation of mRNA stability	3	113	0.0336	HNRNPC,HSPB1,VIM
GO:0043536	positive regulation of blood vessel endothelial cell migration	2	55	0.0336	ATP5B,HSPB1
GO:0046907	intracellular transport	7	1390	0.0336	ATP5B,HSPB1,RPL12,RPL6,RPS6,TUBA1A,TUBA1B
GO:0048519	negative regulation of biological process	11	4953	0.0336	ATP5B,GSTP1,HNRNPC,HSPB1,LGALS1,RPL12,RPL6,RPS6,STMN1,VIM,YWHAQ
GO:0048878	chemical homeostasis	5	995	0.0336	ATP5B,GSTP1,LGALS1,RPS6,STMN1
GO cellular component
#term ID	term description	observed gene count	background gene count	false discovery rate	matching proteins in your network (labels)
GO:0005829	cytosol	14	4958	5.02e-05	EEF1D,GSTP1,HIST1H2BM,HNRNPC,HSPB1,LGALS1,RPL12,RPL6,RPS6,STMN1,TPM4,TUBA1A,VIM,YWHAQ
GO:0043232	intracellular non-membrane-bounded organelle	12	4005	0.00034	ATP5B,EEF1D,HIST1H2BM,HNRNPC,HSPB1,RPL6,RPS6,STMN1,TPM4,TUBA1A,TUBA1B,VIM
GO:0044444	cytoplasmic part	16	9377	0.00034	ATP5B,EEF1D,GSTP1,HIST1H2BM,HNRNPC,HSPB1,LGALS1,RPL12,RPL6,RPS6,STMN1,TPM4,TUBA1A,TUBA1B,VIM,YWHAQ
GO:0005844	polysome	3	66	0.00071	RPL6,RPS6,VIM
GO:0099512	supramolecular fiber	6	873	0.0011	HSPB1,STMN1,TPM4,TUBA1A,TUBA1B,VIM
GO:0099513	polymeric cytoskeletal fiber	5	645	0.0022	STMN1,TPM4,TUBA1A,TUBA1B,VIM
GO:0032991	protein-containing complex	11	4792	0.0034	ATP5B,EEF1D,GSTP1,HIST1H2BM,HNRNPC,HSPB1,RPL6,RPS6,TUBA1A,VIM,YWHAQ
GO:0043209	myelin sheath	3	157	0.0036	ATP5B,TUBA1A,TUBA1B
GO:1990904	ribonucleoprotein complex	5	770	0.0036	HNRNPC,RPL6,RPS6,TUBA1A,VIM
GO:0036464	cytoplasmic ribonucleoprotein granule	3	191	0.0055	RPL6,RPS6,TUBA1A
GO:0044446	intracellular organelle part	14	8882	0.0062	ATP5B,EEF1D,GSTP1,HIST1H2BM,HNRNPC,HSPB1,LGALS1,RPL6,RPS6,STMN1,TPM4,TUBA1A,TUBA1B,VIM
GO:0005856	cytoskeleton	7	2068	0.0066	HNRNPC,HSPB1,STMN1,TPM4,TUBA1A,TUBA1B,VIM
GO:0005881	cytoplasmic microtubule	2	50	0.0071	TUBA1A,TUBA1B
GO:0044430	cytoskeletal part	6	1547	0.0077	HSPB1,STMN1,TPM4,TUBA1A,TUBA1B,VIM
GO:0022626	cytosolic ribosome	2	78	0.0142	RPL6,RPS6
GO:0005874	microtubule	3	385	0.0255	STMN1,TUBA1A,TUBA1B
GO:0043229	intracellular organelle	15	12193	0.0362	ATP5B,EEF1D,GSTP1,HIST1H2BM,HNRNPC,HSPB1,LGALS1,RPL6,RPS6,STMN1,TPM4,TUBA1A,TUBA1B,VIM,YWHAQ
GO:0044391	ribosomal subunit	2	152	0.0414	RPL6,RPS6
GO molecular function
#term ID	term description	observed gene count	background gene count	false discovery rate	matching proteins in your network (labels)
GO:0005198	structural molecule activity	7	679	7.74e-05	RPL12,RPL6,RPS6,TPM4,TUBA1A,TUBA1B,VIM
GO:0005515	protein binding	14	6605	0.001	ATP5B,EEF1D,GSTP1,HIST1H2BM,HNRNPC,HSPB1,LGALS1,RPS6,STMN1,TPM4,TUBA1A,TUBA1B,VIM,YWHAQ
GO:0005200	structural constituent of cytoskeleton	3	106	0.0042	TUBA1A,TUBA1B,VIM
GO:0003735	structural constituent of ribosome	3	146	0.008	RPL12,RPL6,RPS6
GO:0005488	binding	16	11878	0.0097	ATP5B,EEF1D,GSTP1,HIST1H2BM,HNRNPC,HSPB1,LGALS1,RPL12,RPL6,RPS6,STMN1,TPM4,TUBA1A,TUBA1B,VIM,YWHAQ
GO:0003723	RNA binding	5	850	0.0108	EEF1D,HNRNPC,RPL12,TUBA1B,VIM
GO:0003725	double-stranded RNA binding	2	70	0.0314	TUBA1B,VIM
GO:0042802	identical protein binding	6	1754	0.0337	HNRNPC,HSPB1,LGALS1,TPM4,VIM,YWHAQ
Kegg Pathways
#term ID	term description	observed gene count	background gene count	false discovery rate	matching proteins in your network (labels)
hsa05130	Pathogenic Escherichia coli infection	3	53	0.00052	TUBA1A,TUBA1B,YWHAQ
hsa03010	Ribosome	3	130	0.0035	RPL12,RPL6,RPS6
hsa05169	Epstein-Barr virus infection	3	194	0.0073	HSPB1,VIM,YWHAQ
hsa04540	Gap junction	2	87	0.0253	TUBA1A,TUBA1B
hsa04145	Phagosome	2	145	0.047	TUBA1A,TUBA1B
hsa04210	Apoptosis	2	135	0.047	TUBA1A,TUBA1B
hsa04530	Tight junction	2	167	0.047	TUBA1A,TUBA1B
hsa05203	Viral carcinogenesis	2	183	0.047	HIST1H2BM,YWHAQ
hsa05206	MicroRNAs in cancer	2	149	0.047	STMN1,VIM
